# Supplementary material for: A six years trend analysis of systemic antibiotic consumption in Northwest Ethiopia
Source: PLoS One. 2024 Jan 31;19(1):e0290391. doi: 10.1371/journal.pone.0290391 (PMC10830007; doi:10.1371/journal.pone.0290391)
Supplement: S1 Data — (XLSX) [file pone.0290391.s001.xlsx]

## Sheet: Sheet1
year	Item	Unit	Quantity	Type of facility	Zone	Unit Cost	Cost
2009	Amoxicillin	100 ml	30	Health center	East Gojjam	15.45	463.5
2010	Amoxicillin	100 ml	1000	Health center	Bahir Dar City Administration	15.611	15611
2009	Amoxicillin	100 ml	70	Health center	East Gojjam	15.68	1097.6
2009	Amoxicillin	100 ml	150	Health center	West Gojjam	15.68	2352
2009	Amoxicillin	100 ml	200	Health center	West Gojjam	15.68	3136
2009	Amoxicillin	100 ml	320	Health center	West Gojjam	15.6081	4994.6
2009	Amoxicillin	100 ml	900	Health center	Awi	15.6033	14043
2009	Amoxicillin	100 ml	100	Health center	South Gondar	15.45	1545
2009	Amoxicillin	100 ml	700	Health center	Bahir Dar City Administration	15.68	10976
2009	Amoxicillin	100 ml	550	Health center	South Gondar	15.5127	8532
2009	Amoxicillin	100 ml	100	Health center	West Gojjam	15.45	1545
2009	Amoxicillin	100 ml	350	Health center	South Gondar	15.68	5488
2009	Amoxicillin	100 ml	150	Health center	West Gojjam	15.68	2352
2009	Amoxicillin	100 ml	50	Health center	South Gondar	15.45	772.5
2009	Amoxicillin	100 ml	580	Health center	West Gojjam	15.68	9094.4
2009	Amoxicillin	100 ml	200	Health center	Awi	15.45	3090
2009	Amoxicillin	100 ml	240	Health center	South Gondar	15.68	3763.2
2009	Amoxicillin	100 ml	200	Health center	West Gojjam	15.565	3113
2009	Amoxicillin	100 ml	200	Health center	West Gojjam	15.5075	3101.5
2009	Amoxicillin	100 ml	600	Health center	South Gondar	15.68	9408
2009	Amoxicillin	100 ml	300	Health center	East Gojjam	15.68	4704
2009	Amoxicillin	100 ml	710	Health center	West Gojjam	15.6314	11098.3
2009	Amoxicillin	100 ml	300	Health center	East Gojjam	15.68	4704
2009	Amoxicillin	100 ml	160	Health center	East Gojjam	15.68	2508.8
2009	Amoxicillin	100 ml	100	Health center	South Gondar	15.45	1545
2009	Amoxicillin	100 ml	200	Health center	Awi	15.68	3136
2009	Amoxicillin	100 ml	60	Health center	West Gojjam	15.68	940.8
2009	Amoxicillin	100 ml	350	Health center	South Gondar	15.68	5488
2009	Amoxicillin	100 ml	434	Hospital	Bahir Dar City Administration	15.68	6805.12
2009	Amoxicillin	100 ml	400	Hospital	South Gondar	15.68	6272
2009	Amoxicillin	100 ml	100	Hospital	South Gondar	15.68	1568
2009	Amoxicillin	100 ml	125	Hospital	South Gondar	15.68	1960
2009	Amoxicillin	100 ml	700	Hospital	West Gojjam	15.68	10976
2009	Amoxicillin	100 ml	234	Hospital	East Gojjam	15.68	3669.12
2009	Amoxicillin	100 ml	200	Hospital	East Gojjam	15.68	3136
2009	Amoxicillin	100 ml	200	Hospital	West Gojjam	15.565	3113
2009	Amoxicillin	100 ml	200	Hospital	West Gojjam	15.68	3136
2009	Amoxicillin	100 ml	579	Hospital	Bahir Dar City Administration	15.68	9078.72
2009	Amoxicillin	100 ml	1000	Hospital	South Gondar	15.611	15611
2009	Amoxicillin	100 ml	100	Hospital	West Gojjam	15.68	1568
2009	Amoxicillin	100 ml	100	Hospital	North Gondar	15.45	1545
2009	Amoxicillin	100 ml	50	Hospital	South Gondar	15.68	784
2009	Amoxicillin	100 ml	100	Hospital	Awi	15.68	1568
2009	Amoxicillin	100 ml	800	Hospital	West Gojjam	15.5075	12406
2009	Amoxicillin	100 ml	400	Hospital	West Gojjam	15.68	6272
2009	Amoxicillin	100 ml	700	Hospital	South Gondar	15.5486	10884
2009	Amoxicillin	100 ml	290	Hospital	East Gojjam	15.68	4547.2
2009	Amoxicillin	100 ml	380	Hospital	West Gojjam	15.68	5958.4
2009	Amoxicillin	100 ml	100	Hospital	East Gojjam	15.68	1568
2009	Amoxicillin	100 ml	500	Hospital	Awi	15.68	7840
2009	Amoxicillin	100 ml	40	Hospital	East Gojjam	15.45	618
2009	Amoxicillin	100 ml	2000	Hospital	Bahir Dar City Administration	15.68	31360
2009	Amoxicillin	100 ml	850	Hospital	Bahir Dar City Administration	15.6394	13293.5
2009	Amoxicillin	100 ml	96	Pharmacy	Bahir Dar City Administration	15.68	1505.28
2009	Amoxicillin	100 ml	1000	Hospital	West Gojjam	15.68	15680
2009	Amoxicillin	100 ml	480	Hospital	South Gondar	15.68	7526.4
2009	Amoxicillin	100 ml	400	Hospital	Awi	15.68	6272
2009	Amoxicillin	100 ml	900	Hospital	East Gojjam	15.68	14112
2009	Amoxicillin	100 ml	150	Hospital	West Gojjam	15.68	2352
2009	Amoxicillin	100 ml	125	Hospital	Awi	15.588	1948.5
2009	Amoxicillin	100 ml	220	Hospital	East Gojjam	15.68	3449.6
2009	Amoxicillin	100 ml	200	Hospital	East Gojjam	15.68	3136
2009	Amoxicillin	100 ml	100	Hospital	East Gojjam	15.45	1545
2009	Amoxicillin	100 ml	60	Drug store	West Gojjam	15.68	940.8
2009	Amoxicillin	100 ml	250	Hospital	West Gojjam	15.68	3920
2009	Amoxicillin	100 ml	230	Hospital	West Gojjam	15.68	3606.4
2009	Amoxicillin	100 ml	100	Hospital	Awi	15.68	1568
2009	Amoxicillin	100 ml	1000	Hospital	Bahir Dar City Administration	15.45	15450
2009	Amoxicillin	100 ml	1550	Hospital	Awi	15.68	24304
2009	Amoxicillin	100 ml	200	Hospital	Awi	15.45	3090
2009	Amoxicillin	100 ml	250	Hospital	North Gondar	15.68	3920
2009	Amoxicillin	100 ml	250	Hospital	Awi	15.634	3908.5
2009	Amoxicillin	100 ml	200	Hospital	East Gojjam	15.565	3113
2009	Amoxicillin	100 ml	100	Hospital	Awi	15.68	1568
2009	Amoxicillin	100 ml	80	Hospital	West Gojjam	15.68	1254.4
2009	Amoxicillin	100 ml	440	Hospital	West Gojjam	15.5232	6830.2
2009	Amoxicillin	100 ml	600	Hospital	Awi	15.68	9408
2009	Amoxicillin	100 ml	300	Hospital	Awi	15.45	4635
2009	Amoxicillin	100 ml	460	Hospital	Awi	15.68	7212.8
2009	Amoxicillin	100 ml	60	Hospital	West Gojjam	15.68	940.8
2009	Amoxicillin	100 ml	80	Hospital	North Gondar	15.68	1254.4
2009	Amoxicillin	100 ml	340	Hospital	East Gojjam	15.68	5331.2
2009	Amoxicillin	100 ml	60	Hospital	East Gojjam	15.68	940.8
2009	Amoxicillin	100 ml	100	Hospital	East Gojjam	15.68	1568
2009	Amoxicillin	100 ml	300	Hospital	East Gojjam	15.45	4635
2009	Amoxicillin	100 ml	2050	Hospital	East Gojjam	15.68	32144
2009	Amoxicillin	100 ml	546	Hospital	East Gojjam	15.6632	8552.08
2009	Amoxicillin	100 ml	80	Hospital	West Gojjam	15.68	1254.4
2009	Amoxicillin	100 ml	1000	Hospital	South Gondar	15.565	15565
2009	Amoxicillin	100 ml	500	Hospital	East Gojjam	15.68	7840
2009	Amoxicillin	100 ml	800	Hospital	South Gondar	15.68	12544
2009	Amoxicillin	100 ml	400	Hospital	East Gojjam	15.68	6272
2009	Amoxicillin	100 ml	440	Hospital	Awi	15.68	6899.2
2009	Amoxicillin	100 ml	100	Hospital	East Gojjam	15.68	1568
2009	Amoxicillin	100 ml	100	Hospital	East Gojjam	15.68	1568
2009	Amoxicillin	100 ml	580	Hospital	East Gojjam	15.68	9094.4
2009	Amoxicillin	100 ml	20	Hospital	East Gojjam	15.68	313.6
2009	Amoxicillin	100 ml	225	Hospital	West Gojjam	15.6033	3510.75
2009	Amoxicillin	100 ml	1000	Hospital	Awi	15.565	15565
2009	Amoxicillin	100 ml	200	Hospital	North Gondar	15.68	3136
2009	Amoxicillin	100 ml	100	Hospital	North Gondar	15.45	1545
2009	Amoxicillin	100 ml	200	Hospital	West Gojjam	15.68	3136
2009	Amoxicillin	100 ml	200	Hospital	West Gojjam	15.68	3136
2009	Amoxicillin	100 ml	80	Hospital	West Gojjam	15.68	1254.4
2009	Amoxicillin	100 ml	150	Hospital	West Gojjam	15.5267	2329
2009	Amoxicillin	100 ml	60	Hospital	South Gondar	15.68	940.8
2009	Amoxicillin	100 ml	360	Hospital	South Gondar	15.5522	5598.8
2009	Amoxicillin	100 ml	350	Hospital	East Gojjam	15.68	5488
2009	Amoxicillin	100 ml	40	Hospital	East Gojjam	15.68	627.2
2009	Amoxicillin	100 ml	100	Hospital	Awi	15.68	1568
2009	Amoxicillin	100 ml	500	Hospital	West Gojjam	15.68	7840
2009	Amoxicillin	100 ml	200	Hospital	West Gojjam	15.68	3136
2009	Amoxicillin	100 ml	100	Clinic	East Gojjam	15.68	1568
2009	Amoxicillin	100 ml	40	Hospital	East Gojjam	15.68	627.2
2009	Amoxicillin	100 ml	216	Hospital	East Gojjam	15.68	3386.88
2009	Amoxicillin	100 ml	150	Hospital	East Gojjam	15.68	2352
2009	Amoxicillin	100 ml	250	Hospital	East Gojjam	15.5144	3878.6
2009	Amoxicillin	100 ml	251	Hospital	East Gojjam	15.68	3935.68
2009	Amoxicillin	100 ml	150	Hospital	South Gondar	15.68	2352
2009	Amoxicillin	100 ml	1070	Hospital	South Gondar	15.68	16777.6
2009	Amoxicillin	100 ml	100	Pharmacy	South Gondar	15.68	1568
2009	Amoxicillin	100 ml	120	Hospital	East Gojjam	15.68	1881.6
2009	Amoxicillin	100 ml	100	Hospital	Awi	15.68	1568
2009	Amoxicillin	100 ml	400	Hospital	Awi	15.68	6272
2009	Amoxicillin	100 ml	320	Hospital	South Gondar	15.68	5017.6
2009	Amoxicillin	100 ml	400	Hospital	East Gojjam	15.68	6272
2009	Amoxicillin	100 ml	200	Hospital	West Gojjam	15.45	3090
2009	Amoxicillin	100 ml	600	Hospital	Bahir Dar City Administration	15.68	9408
2009	Amoxicillin	100 ml	100	Hospital	East Gojjam	15.68	1568
2009	Amoxicillin	100 ml	100	Hospital	West Gojjam	15.68	1568
2009	Amoxicillin	100 ml	300	Hospital	West Gojjam	15.5267	4658
2009	Amoxicillin	100 ml	120	Hospital	West Gojjam	15.68	1881.6
2009	Amoxicillin	100 ml	10	Hospital	Bahir Dar City Administration	15.45	154.5
2009	Amoxicillin	100 ml	80	Hospital	Awi	15.68	1254.4
2009	Amoxicillin	100 ml	400	Hospital	West Gojjam	15.68	6272
2010	Amoxicillin	100ml	200	Hospital	West Gojjam	14.25	2850
2009	Amoxicillin	100 ml	400	Hospital	South Gondar	15.68	6272
2009	Amoxicillin	100 ml	300	Hospital	West Gojjam	15.68	4704
2009	Amoxicillin	100 ml	130	Hospital	South Gondar	15.68	2038.4
2009	Amoxicillin	100 ml	100	Hospital	East Gojjam	15.68	1568
2009	Amoxicillin	100 ml	60	Hospital	East Gojjam	15.68	940.8
2009	Amoxicillin	100 ml	50	Hospital	South Gondar	15.68	784
2009	Amoxicillin	100 ml	280	Health center	West Gojjam	15.5321	4349
2009	Amoxicillin	100 ml	260	Health center	South Gondar	15.68	4076.8
2009	Amoxicillin	100 ml	100	Health center	West Gojjam	15.45	1545
2009	Amoxicillin	100 ml	100	Health center	East Gojjam	15.68	1568
2009	Amoxicillin	100 ml	400	Hospital	Awi	15.68	6272
2009	Amoxicillin	100 ml	200	Health center	Awi	15.45	3090
2009	Amoxicillin	100 ml	700	Health center	Bahir Dar City Administration	15.5157	10861
2009	Amoxicillin	100 ml	220	Health center	East Gojjam	15.68	3449.6
2009	Amoxicillin	100 ml	50	Health center	East Gojjam	15.45	772.5
2009	Amoxicillin	100 ml	200	Health center	West Gojjam	15.68	3136
2009	Amoxicillin	100 ml	100	Health center	South Gondar	15.68	1568
2009	Amoxicillin	100 ml	200	Health center	East Gojjam	15.68	3136
2009	Amoxicillin	100 ml	410	Health center	East Gojjam	15.68	6428.8
2009	Amoxicillin	100 ml	60	Health center	South Gondar	15.45	927
2009	Amoxicillin	100 ml	80	Health center	West Gojjam	15.68	1254.4
2009	Amoxicillin	100 ml	60	Health center	East Gojjam	15.68	940.8
2009	Amoxicillin	100 ml	100	Health center	East Gojjam	15.45	1545
2009	Amoxicillin	100 ml	500	Health center	Awi	15.68	7840
2009	Amoxicillin	100 ml	360	Health center	East Gojjam	15.68	5644.8
2009	Amoxicillin	100 ml	100	Health center	South Gondar	15.68	1568
2009	Amoxicillin	100 ml	100	Health center	Awi	15.68	1568
2009	Amoxicillin	100 ml	300	Health center	South Gondar	15.68	4704
2009	Amoxicillin	100 ml	250	Health center	East Gojjam	15.68	3920
2009	Amoxicillin	100 ml	40	Health center	South Gondar	15.68	627.2
2009	Amoxicillin	100 ml	400	Health center	Bahir Dar City Administration	15.565	6226
2009	Amoxicillin	100 ml	160	Health center	South Gondar	15.68	2508.8
2009	Amoxicillin	100 ml	100	Health center	East Gojjam	15.68	1568
2009	Amoxicillin	100 ml	1600	Health center	West Gojjam	15.6081	24973
2009	Amoxicillin	100 ml	799	Health center	East Gojjam	15.68	12528.3
2009	Amoxicillin	100 ml	600	Health center	Awi	15.6033	9362
2009	Amoxicillin	100 ml	600	Hospital	Awi	15.68	9408
2009	Amoxicillin	100 ml	80	Drug store	Awi	15.68	1254.4
2009	Amoxicillin	100 ml	201	Health center	West Gojjam	15.68	3151.68
2009	Amoxicillin	100 ml	80	Health center	East Gojjam	15.68	1254.4
2009	Amoxicillin	100 ml	500	Health center	South Gondar	15.68	7840
2009	Amoxicillin	100 ml	400	Health center	Awi	15.45	6180
2009	Amoxicillin	100 ml	80	Health center	South Gondar	15.68	1254.4
2009	Amoxicillin	100 ml	1100	Health center	West Gojjam	15.68	17248
2009	Amoxicillin	100 ml	200	Health center	West Gojjam	15.565	3113
2009	Amoxicillin	100 ml	498	Health center	East Gojjam	15.5876	7762.64
2009	Amoxicillin	100 ml	100	Health center	East Gojjam	15.68	1568
2009	Amoxicillin	100 ml	400	Health center	Awi	15.68	6272
2009	Amoxicillin	100 ml	300	Health center	Awi	15.45	4635
2009	Amoxicillin	100 ml	500	Health center	South Gondar	15.68	7840
2009	Amoxicillin	100 ml	550	Health center	South Gondar	15.68	8624
2009	Amoxicillin	100 ml	460	Health center	West Gojjam	15.68	7212.8
2009	Amoxicillin	100 ml	250	Health center	South Gondar	15.68	3920
2009	Amoxicillin	100 ml	200	Health center	West Gojjam	15.68	3136
2009	Amoxicillin	100 ml	363	Health center	South Gondar	15.68	5691.84
2009	Amoxicillin	100 ml	90	Health center	South Gondar	15.68	1411.2
2009	Amoxicillin	100 ml	100	Health center	East Gojjam	15.68	1568
2009	Amoxicillin	100 ml	300	Health center	South Gondar	15.6033	4681
2009	Amoxicillin	100 ml	40	Health center	East Gojjam	15.45	618
2009	Amoxicillin	100 ml	100	Health center	West Gojjam	15.45	1545
2009	Amoxicillin	100 ml	700	Health center	South Gondar	15.6143	10930
2009	Amoxicillin	100 ml	425	Health center	West Gojjam	15.5582	6612.25
2009	Amoxicillin	100 ml	50	Health center	South Gondar	15.68	784
2009	Amoxicillin	100 ml	100	Health center	East Gojjam	15.68	1568
2009	Amoxicillin	100 ml	1299	Health center	West Gojjam	15.5915	20253.3
2009	Amoxicillin	100 ml	600	Health center	West Gojjam	15.68	9408
2009	Amoxicillin	100 ml	1330	Health center	South Gondar	15.68	20854.4
2009	Amoxicillin	100 ml	150	Health center	East Gojjam	15.68	2352
2009	Amoxicillin	100 ml	350	Health center	West Gojjam	15.4829	5419
2009	Amoxicillin	100 ml	200	Health center	West Gojjam	15.68	3136
2009	Amoxicillin	100 ml	280	Health center	South Gondar	15.6307	4376.6
2009	Amoxicillin	100 ml	300	Health center	West Gojjam	15.68	4704
2009	Amoxicillin	100 ml	200	Health center	West Gojjam	15.45	3090
2009	Amoxicillin	100 ml	400	Hospital	East Gojjam	15.68	6272
2009	Amoxicillin	100 ml	330	Health center	East Gojjam	15.68	5174.4
2009	Amoxicillin	100 ml	100	Health center	South Gondar	15.68	1568
2009	Amoxicillin	100 ml	300	Health center	West Gojjam	15.5267	4658
2009	Amoxicillin	100 ml	200	Health center	West Gojjam	15.68	3136
2009	Amoxicillin	100 ml	550	Health center	West Gojjam	15.68	8624
2009	Amoxicillin	100 ml	310	Health center	South Gondar	15.68	4860.8
2009	Amoxicillin	100 ml	680	Health center	West Gojjam	15.68	10662.4
2009	Amoxicillin	100 ml	200	Health center	South Gondar	15.68	3136
2009	Amoxicillin	100 ml	400	Hospital	South Gondar	15.68	6272
2009	Amoxicillin	100 ml	300	Health center	South Gondar	15.6033	4681
2009	Amoxicillin	100 ml	100	Health center	Awi	15.68	1568
2009	Amoxicillin	100 ml	600	Health center	West Gojjam	15.68	9408
2009	Amoxicillin	100 ml	3200	Hospital	West Gojjam	15.6656	50130
2009	Amoxicillin	100 ml	100	Health center	East Gojjam	15.68	1568
2009	Amoxicillin	100 ml	140	Hospital	East Gojjam	15.68	2195.2
2009	Amoxicillin	100 ml	400	Health center	Awi	15.6225	6249
2009	Amoxicillin	100 ml	80	Health center	East Gojjam	15.68	1254.4
2009	Amoxicillin	100 ml	100	Health center	North Gondar	15.68	1568
2009	Amoxicillin	100 ml	200	Health center	North Gondar	15.68	3136
2009	Amoxicillin	100 ml	544	Health center	Bahir Dar City Administration	15.5109	8437.92
2009	Amoxicillin	100 ml	105	Health center	East Gojjam	15.68	1646.4
2009	Amoxicillin	100 ml	260	Health center	Awi	15.6269	4063
2009	Amoxicillin	100 ml	111	Health center	East Gojjam	15.68	1740.48
2009	Amoxicillin	100 ml	1300	Hospital	East Gojjam	15.68	20384
2009	Amoxicillin	100 ml	330	Health center	East Gojjam	15.68	5174.4
2009	Amoxicillin	100 ml	230	Health center	South Gondar	15.68	3606.4
2009	Amoxicillin	100 ml	70	Health center	East Gojjam	15.68	1097.6
2009	Amoxicillin	100 ml	80	Health center	West Gojjam	15.68	1254.4
2009	Amoxicillin	100 ml	812	Hospital	South Gondar	15.646	12704.6
2009	Amoxicillin	100 ml	20	Health center	South Gondar	15.68	313.6
2009	Amoxicillin	100 ml	660	Health center	North Gondar	15.45	10197
2009	Amoxicillin	100 ml	200	Health center	West Gojjam	15.45	3090
2009	Amoxicillin	100 ml	51	Health center	West Gojjam	15.68	799.68
2009	Amoxicillin	100 ml	100	Health center	East Gojjam	15.68	1568
2009	Amoxicillin	100 ml	320	Health center	West Gojjam	15.565	4980.8
2009	Amoxicillin	100 ml	270	Health center	South Gondar	15.68	4233.6
2009	Amoxicillin	100 ml	200	Health center	South Gondar	15.68	3136
2009	Amoxicillin	100 ml	200	Health center	West Gojjam	15.68	3136
2009	Amoxicillin	100 ml	100	Health center	East Gojjam	15.68	1568
2009	Amoxicillin	100 ml	50	Health center	South Gondar	15.68	784
2009	Amoxicillin	100 ml	325	Health center	East Gojjam	15.68	5096
2009	Amoxicillin	100 ml	100	Health center	West Gojjam	15.68	1568
2009	Amoxicillin	100 ml	400	Health center	West Gojjam	15.68	6272
2009	Amoxicillin	100 ml	100	Health center	East Gojjam	15.68	1568
2009	Amoxicillin	100 ml	100	Health center	South Gondar	15.68	1568
2009	Amoxicillin	100 ml	470	Health center	South Gondar	15.68	7369.6
2009	Amoxicillin	100 ml	310	Health center	East Gojjam	15.5687	4826.3
2009	Amoxicillin	100 ml	900	Health center	Bahir Dar City Administration	15.6289	14066
2009	Amoxicillin	100 ml	1500	Health center	Bahir Dar City Administration	15.5727	23359
2009	Amoxicillin	100 ml	400	Health center	West Gojjam	15.45	6180
2009	Amoxicillin	100 ml	300	Health center	South Gondar	15.68	4704
2009	Amoxicillin	100 ml	300	Health center	South Gondar	15.68	4704
2009	Amoxicillin	100 ml	100	Health center	South Gondar	15.68	1568
2009	Amoxicillin	100 ml	30	Drug store	South Gondar	15.68	470.4
2009	Amoxicillin	100 ml	50	Health center	North Gondar	15.68	784
2009	Amoxicillin	100 ml	80	Health center	Awi	15.68	1254.4
2009	Amoxicillin	100 ml	300	Hospital	South Gondar	15.68	4704
2009	Amoxicillin	100 ml	300	Health center	South Gondar	15.68	4704
2009	Amoxicillin	100 ml	100	Health center	West Gojjam	15.68	1568
2009	Amoxicillin	100 ml	50	Health center	West Gojjam	15.68	784
2009	Amoxicillin	100 ml	30	Health center	East Gojjam	15.68	470.4
2009	Amoxicillin	100 ml	30	Health center	East Gojjam	15.68	470.4
2009	Amoxicillin	100 ml	100	Health center	West Gojjam	15.68	1568
2009	Amoxicillin	100 ml	660	Health center	Awi	15.5755	10279.8
2009	Amoxicillin	100 ml	100	Health center	South Gondar	15.68	1568
2009	Amoxicillin	100 ml	600	Health center	Bahir Dar City Administration	15.565	9339
2009	Amoxicillin	100 ml	150	Health center	Bahir Dar City Administration	15.5267	2329
2009	Amoxicillin	100 ml	80	Health center	East Gojjam	15.68	1254.4
2009	Amoxicillin	100 ml	200	Health center	East Gojjam	15.68	3136
2009	Amoxicillin	100 ml	150	Health center	West Gojjam	15.68	2352
2009	Amoxicillin	100 ml	100	Health center	West Gojjam	15.68	1568
2009	Amoxicillin	100 ml	200	Health center	South Gondar	15.68	3136
2009	Amoxicillin	100 ml	60	Health center	West Gojjam	15.68	940.8
2009	Amoxicillin	100 ml	300	Health center	Awi	15.68	4704
2009	Amoxicillin	100 ml	1050	Health center	South Gondar	15.5924	16372
2009	Amoxicillin	100 ml	500	Hospital	South Gondar	15.68	7840
2009	Amoxicillin	100 ml	150	Health center	West Gojjam	15.45	2317.5
2009	Amoxicillin	100 ml	1440	Health center	South Gondar	15.6417	22524
2009	Amoxicillin	100 ml	20	Clinic	West Gojjam	15.68	313.6
2009	Amoxicillin	100 ml	250	Health center	West Gojjam	15.542	3885.5
2009	Amoxicillin	100 ml	500	Health center	West Gojjam	15.634	7817
2009	Amoxicillin	100 ml	340	Health center	Awi	15.6124	5308.2
2009	Amoxicillin	100 ml	200	Health center	South Gondar	15.68	3136
2009	Amoxicillin	100 ml	60	Health center	South Gondar	15.68	940.8
2009	Amoxicillin	100 ml	290	Health center	South Gondar	15.68	4547.2
2009	Amoxicillin	100 ml	252	Health store	West Gojjam	15.68	3951.36
2009	Amoxicillin	100 ml	160	Health center	West Gojjam	15.68	2508.8
2009	Amoxicillin	100 ml	600	Clinic	Awi	15.45	9270
2009	Amoxicillin	100 ml	40	Clinic	North Gondar	15.45	618
2009	Amoxicillin	100 ml	100	Health center	East Gojjam	15.68	1568
2009	Amoxicillin	100 ml	300	Health center	Awi	15.68	4704
2009	Amoxicillin	100 ml	500	Health center	East Gojjam	15.68	7840
2009	Amoxicillin	100 ml	40	Health center	East Gojjam	15.68	627.2
2009	Amoxicillin	100 ml	520	Health center	West Gojjam	15.68	8153.6
2009	Amoxicillin	100 ml	151	Health center	East Gojjam	15.68	2367.68
2009	Amoxicillin	100 ml	200	Hospital	East Gojjam	15.68	3136
2009	Amoxicillin	100 ml	100	Health center	East Gojjam	15.68	1568
2009	Amoxicillin	100 ml	50	Health center	East Gojjam	15.68	784
2009	Amoxicillin	100 ml	300	Hospital	North Wello	15.68	4704
2009	Amoxicillin	100 ml	130	Health center	South Gondar	15.5385	2020
2009	Amoxicillin	100 ml	210	Health center	West Gojjam	15.5048	3256
2009	Amoxicillin	100 ml	50	Health center	East Gojjam	15.68	784
2009	Amoxicillin	100 ml	342	Health center	East Gojjam	15.68	5362.56
2009	Amoxicillin	100 ml	10	Health center	East Gojjam	15.68	156.8
2009	Amoxicillin	100 ml	200	Health center	West Gojjam	15.68	3136
2009	Amoxicillin	100 ml	100	Health center	East Gojjam	15.68	1568
2009	Amoxicillin	100 ml	200	Health center	South Gondar	15.68	3136
2009	Amoxicillin	100 ml	600	Health center	West Gojjam	15.565	9339
2009	Amoxicillin	100 ml	103	Health center	West Gojjam	15.68	1615.04
2009	Amoxicillin	100 ml	350	Health center	South Gondar	15.68	5488
2009	Amoxicillin	100 ml	400	Health center	Bahir Dar City Administration	15.68	6272
2009	Amoxicillin	100 ml	200	Health center	Bahir Dar City Administration	15.6225	3124.5
2009	Amoxicillin	100 ml	100	Health center	West Gojjam	15.68	1568
2009	Amoxicillin	100 ml	1000	Health center	Awi	15.657	15657
2009	Amoxicillin	100 ml	50	Health center	South Gondar	15.68	784
2009	Amoxicillin	100 ml	262	Health center	Bahir Dar City Administration	18.7	4899.4
2009	Amoxicillin	100 ml	100	Health center	South Gondar	18.7	1870
2009	Amoxicillin	100 ml	250	Health center	West Gojjam	18.7	4675
2009	Amoxicillin	100 ml	300	Health center	Awi	18.7	5610
2009	Amoxicillin	100 ml	400	Health center	South Gondar	18.7	7480
2009	Amoxicillin	100 ml	300	Health center	West Gojjam	18.7	5610
2009	Amoxicillin	100 ml	200	Hospital	West Gojjam	18.7	3740
2009	Amoxicillin	100 ml	400	Health center	West Gojjam	18.7	7480
2009	Amoxicillin	100 ml	100	Health center	West Gojjam	18.7	1870
2009	Amoxicillin	100 ml	1000	Health center	West Gojjam	18.7	18700
2009	Amoxicillin	100 ml	300	Health center	South Gondar	18.7	5610
2009	Amoxicillin	100 ml	500	Health center	West Gojjam	18.7	9350
2009	Amoxicillin	100 ml	150	Health center	East Gojjam	18.7	2805
2009	Amoxicillin	100 ml	132	Health center	South Gondar	18.7	2468.4
2009	Amoxicillin	100 ml	200	Health center	West Gojjam	18.7	3740
2009	Amoxicillin	100 ml	50	Clinic	Bahir Dar City Administration	18.7	935
2009	Amoxicillin	100 ml	200	Health center	South Gondar	18.7	3740
2009	Amoxicillin	100 ml	220	Health center	West Gojjam	18.7	4114
2009	Amoxicillin	100 ml	99	Health center	East Gojjam	18.7	1851.3
2009	Amoxicillin	100 ml	50	Health center	East Gojjam	18.7	935
2009	Amoxicillin	100 ml	400	Health center	West Gojjam	18.7	7480
2009	Amoxicillin	100 ml	802	Health center	Awi	18.7	14997.4
2009	Amoxicillin	100 ml	500	Clinic	Bahir Dar City Administration	18.7	9350
2009	Amoxicillin	100 ml	50	Clinic	Bahir Dar City Administration	18.7	935
2009	Amoxicillin	100 ml	100	Health center	South Gondar	18.7	1870
2009	Amoxicillin	100 ml	60	Health center	Awi	18.7	1122
2009	Amoxicillin	100 ml	400	Health center	West Gojjam	18.7	7480
2009	Amoxicillin	100 ml	450	Hospital	West Gojjam	18.7	8415
2009	Amoxicillin	100 ml	200	Health center	North Gondar	18.7	3740
2009	Amoxicillin	100 ml	60	Health center	East Gojjam	18.7	1122
2009	Amoxicillin	100 ml	200	Health center	East Gojjam	18.7	3740
2009	Amoxicillin	100 ml	300	Health center	Awi	18.7	5610
2009	Amoxicillin	100 ml	380	Health center	Bahir Dar City Administration	18.7	7106
2009	Amoxicillin	100 ml	200	Health center	West Gojjam	18.7	3740
2009	Amoxicillin	100 ml	60	Health center	Awi	18.7	1122
2009	Amoxicillin	100 ml	520	Health center	East Gojjam	18.7	9724
2009	Amoxicillin	100 ml	100	Health center	Awi	18.7	1870
2009	Amoxicillin	100 ml	150	Health center	East Gojjam	18.7	2805
2009	Amoxicillin	100 ml	600	Health center	East Gojjam	18.7	11220
2009	Amoxicillin	100 ml	400	Health center	West Gojjam	18.7	7480
2009	Amoxicillin	100 ml	200	Health center	West Gojjam	18.7	3740
2009	Amoxicillin	100 ml	250	Health center	West Gojjam	18.7	4675
2009	Amoxicillin	100 ml	300	Health center	West Gojjam	18.7	5610
2009	Amoxicillin	100 ml	2200	Hospital	Awi	18.7	41140
2009	Amoxicillin	100 ml	100	Health center	Awi	18.7	1870
2009	Amoxicillin	100 ml	100	Clinic	South Wello	18.7	1870
2009	Amoxicillin	100 ml	40	Health center	West Gojjam	18.7	748
2009	Amoxicillin	100 ml	300	Health center	Awi	18.7	5610
2009	Amoxicillin	100 ml	360	Hospital	Awi	18.7	6732
2009	Amoxicillin	100 ml	737	Health center	Awi	18.7	13781.9
2009	Amoxicillin	100 ml	190	Health center	East Gojjam	18.7	3553
2009	Amoxicillin	100 ml	250	Health center	East Gojjam	18.7	4675
2009	Amoxicillin	100 ml	190	Health center	East Gojjam	18.7	3553
2009	Amoxicillin	100 ml	150	Health center	East Gojjam	18.7	2805
2009	Amoxicillin	100 ml	1050	Hospital	East Gojjam	18.7	19635
2009	Amoxicillin	100 ml	722	Health center	East Gojjam	18.7	13501.4
2009	Amoxicillin	100 ml	80	Health center	East Gojjam	18.7	1496
2009	Amoxicillin	100 ml	1000	Hospital	South Gondar	18.7	18700
2009	Amoxicillin	100 ml	200	Health center	East Gojjam	18.7	3740
2009	Amoxicillin	100 ml	200	Health center	South Gondar	18.7	3740
2009	Amoxicillin	100 ml	10	Health center	East Gojjam	18.7	187
2009	Amoxicillin	100 ml	600	Health center	West Gojjam	18.7	11220
2009	Amoxicillin	100 ml	400	Health center	East Gojjam	18.7	7480
2009	Amoxicillin	100 ml	200	Health center	East Gojjam	18.7	3740
2009	Amoxicillin	100 ml	300	Health center	East Gojjam	18.7	5610
2009	Amoxicillin	100 ml	300	Health center	East Gojjam	18.7	5610
2009	Amoxicillin	100 ml	100	Health center	Awi	18.7	1870
2009	Amoxicillin	100 ml	800	Health center	West Gojjam	18.7	14960
2009	Amoxicillin	100 ml	480	Health center	West Gojjam	18.7	8976
2009	Amoxicillin	100 ml	100	Health center	South Gondar	18.7	1870
2009	Amoxicillin	100 ml	200	Health center	West Gojjam	18.7	3740
2009	Amoxicillin	100 ml	80	Health center	South Gondar	18.7	1496
2009	Amoxicillin	100 ml	200	Health center	South Gondar	18.7	3740
2009	Amoxicillin	100 ml	100	Health center	East Gojjam	18.7	1870
2009	Amoxicillin	100 ml	50	Health center	East Gojjam	18.7	935
2009	Amoxicillin	100 ml	250	Health center	West Gojjam	18.7	4675
2009	Amoxicillin	100 ml	80	Health center	Awi	18.7	1496
2009	Amoxicillin	100 ml	391	Health center	West Gojjam	18.7	7311.7
2009	Amoxicillin	100 ml	400	Hospital	West Gojjam	18.7	7480
2009	Amoxicillin	100 ml	200	Clinic	East Gojjam	18.7	3740
2009	Amoxicillin	100 ml	90	Health center	East Gojjam	18.7	1683
2009	Amoxicillin	100 ml	260	Health center	East Gojjam	18.7	4862
2009	Amoxicillin	100 ml	200	Health center	East Gojjam	18.7	3740
2009	Amoxicillin	100 ml	65	Health center	East Gojjam	18.7	1215.5
2009	Amoxicillin	100 ml	130	Health center	South Gondar	18.7	2431
2009	Amoxicillin	100 ml	320	Health center	Awi	18.7	5984
2009	Amoxicillin	100 ml	600	Hospital	Bahir Dar City Administration	18.7	11220
2009	Amoxicillin	100 ml	100	Health center	East Gojjam	18.7	1870
2009	Amoxicillin	100 ml	180	Health center	West Gojjam	18.7	3366
2009	Amoxicillin	100 ml	150	Hospital	West Gojjam	18.7	2805
2009	Amoxicillin	100 ml	100	Health center	West Gojjam	18.7	1870
2009	Amoxicillin	100 ml	50	Drug store	Bahir Dar City Administration	18.7	935
2009	Amoxicillin	100 ml	1200	Health center	West Gojjam	18.7	22440
2010	Amoxicillin	100 ml	14	Hospital	West Gojjam	17.25	241.5
2009	Amoxicillin	100 ml	150	Health center	South Gondar	18.7	2805
2009	Amoxicillin	100 ml	250	Health center	West Gojjam	18.7	4675
2009	Amoxicillin	100 ml	200	Health center	East Gojjam	18.7	3740
2009	Amoxicillin	100 ml	160	Health center	West Gojjam	18.7	2992
2009	Amoxicillin	100 ml	200	Health center	South Gondar	18.7	3740
2009	Amoxicillin	100 ml	300	Health center	West Gojjam	18.7	5610
2009	Amoxicillin	100 ml	60	Health center	Awi	18.7	1122
2009	Amoxicillin	100 ml	30	Health center	East Gojjam	18.7	561
2009	Amoxicillin	100 ml	395	Health center	East Gojjam	18.7	7386.5
2009	Amoxicillin	100 ml	215	Health center	West Gojjam	18.7	4020.5
2009	Amoxicillin	100 ml	80	Health center	West Gojjam	18.7	1496
2009	Amoxicillin	100 ml	100	Health center	East Gojjam	18.7	1870
2009	Amoxicillin	100 ml	300	Health center	East Gojjam	18.7	5610
2009	Amoxicillin	100 ml	100	Health center	East Gojjam	18.7	1870
2009	Amoxicillin	100 ml	440	Health center	Awi	18.7	8228
2009	Amoxicillin	100 ml	200	Health center	East Gojjam	18.7	3740
2009	Amoxicillin	100 ml	750	Health center	West Gojjam	18.7	14025
2009	Amoxicillin	100 ml	80	Health center	Awi	18.7	1496
2009	Amoxicillin	100 ml	200	Health center	South Gondar	18.7	3740
2009	Amoxicillin	100 ml	300	Health center	East Gojjam	18.7	5610
2009	Amoxicillin	100 ml	400	Health center	West Gojjam	18.7	7480
2009	Amoxicillin	100 ml	653	Health center	East Gojjam	18.7	12211.1
2009	Amoxicillin	100 ml	200	Health center	Awi	18.7	3740
2009	Amoxicillin	100 ml	600	Health center	West Gojjam	18.7	11220
2009	Amoxicillin	100 ml	144	Health center	South Gondar	18.7	2692.8
2009	Amoxicillin	100 ml	200	Health center	Awi	18.7	3740
2009	Amoxicillin	100 ml	260	Health center	West Gojjam	18.7	4862
2009	Amoxicillin	100 ml	204	Health center	East Gojjam	18.7	3814.8
2009	Amoxicillin	100 ml	300	Health center	East Gojjam	18.7	5610
2009	Amoxicillin	100 ml	100	Health center	Awi	18.7	1870
2009	Amoxicillin	100 ml	200	Health center	Awi	18.7	3740
2009	Amoxicillin	100 ml	125	Health center	West Gojjam	18.7	2337.5
2009	Amoxicillin	100 ml	100	Health center	South Gondar	18.7	1870
2009	Amoxicillin	100 ml	300	Health center	South Gondar	18.7	5610
2009	Amoxicillin	100 ml	30	Health center	East Gojjam	18.7	561
2009	Amoxicillin	100 ml	300	Health center	West Gojjam	18.7	5610
2009	Amoxicillin	100 ml	240	Health center	West Gojjam	18.7	4488
2009	Amoxicillin	100 ml	100	Health center	East Gojjam	18.7	1870
2009	Amoxicillin	100 ml	500	Health center	East Gojjam	18.7	9350
2009	Amoxicillin	100 ml	600	Health center	West Gojjam	18.7	11220
2009	Amoxicillin	100 ml	400	Health center	West Gojjam	18.7	7480
2009	Amoxicillin	100 ml	300	Health center	West Gojjam	18.7	5610
2009	Amoxicillin	100 ml	100	Health center	South Gondar	18.7	1870
2009	Amoxicillin	100 ml	300	Health center	South Gondar	18.7	5610
2009	Amoxicillin	100 ml	160	Health center	East Gojjam	18.7	2992
2009	Amoxicillin	100 ml	100	Health center	West Gojjam	18.7	1870
2009	Amoxicillin	100 ml	100	Health center	West Gojjam	18.7	1870
2009	Amoxicillin	100 ml	450	Health center	West Gojjam	18.7	8415
2009	Amoxicillin	100 ml	288	Health center	West Gojjam	18.7	5385.6
2009	Amoxicillin	100 ml	400	Hospital	South Gondar	18.7	7480
2009	Amoxicillin	100 ml	160	Health center	Awi	18.7	2992
2009	Amoxicillin	100 ml	1600	Health center	West Gojjam	18.7	29920
2009	Amoxicillin	100 ml	1300	Hospital	West Gojjam	18.7	24310
2009	Amoxicillin	100 ml	150	Health center	East Gojjam	18.7	2805
2009	Amoxicillin	100 ml	400	Health center	East Gojjam	18.7	7480
2009	Amoxicillin	100 ml	200	Hospital	East Gojjam	18.7	3740
2009	Amoxicillin	100 ml	211	Health center	Bahir Dar City Administration	18.7	3945.7
2009	Amoxicillin	100 ml	150	Health center	East Gojjam	18.7	2805
2009	Amoxicillin	100 ml	320	Hospital	East Gojjam	18.7	5984
2009	Amoxicillin	100 ml	102	Health center	East Gojjam	18.7	1907.4
2009	Amoxicillin	100 ml	200	Hospital	South Gondar	18.7	3740
2009	Amoxicillin	100 ml	20	Health center	West Gojjam	18.7	374
2009	Amoxicillin	100 ml	650	Health center	West Gojjam	18.7	12155
2009	Amoxicillin	100 ml	30	Health center	East Gojjam	18.7	561
2009	Amoxicillin	100 ml	100	Health center	North Gondar	18.7	1870
2009	Amoxicillin	100 ml	50	Health center	South Gondar	18.7	935
2009	Amoxicillin	100 ml	220	Health center	East Gojjam	18.7	4114
2009	Amoxicillin	100 ml	230	Health center	East Gojjam	18.7	4301
2009	Amoxicillin	100 ml	700	Health center	West Gojjam	18.7	13090
2009	Amoxicillin	100 ml	300	Health center	West Gojjam	18.7	5610
2009	Amoxicillin	100 ml	300	Health center	North Gondar	18.7	5610
2009	Amoxicillin	100 ml	130	Health center	South Gondar	18.7	2431
2009	Amoxicillin	100 ml	200	Health center	Bahir Dar City Administration	18.7	3740
2009	Amoxicillin	100 ml	300	Health center	Bahir Dar City Administration	18.7	5610
2009	Amoxicillin	100 ml	300	Health center	West Gojjam	18.7	5610
2009	Amoxicillin	100 ml	118	Health center	East Gojjam	18.7	2206.6
2009	Amoxicillin	100 ml	250	Hospital	South Gondar	18.7	4675
2009	Amoxicillin	100 ml	100	Health center	South Gondar	18.7	1870
2009	Amoxicillin	100 ml	200	Health center	East Gojjam	18.7	3740
2009	Amoxicillin	100 ml	200	Health center	West Gojjam	18.7	3740
2009	Amoxicillin	100 ml	200	Health center	Awi	18.7	3740
2009	Amoxicillin	100 ml	500	Health center	Bahir Dar City Administration	18.7	9350
2009	Amoxicillin	100 ml	50	Health center	Bahir Dar City Administration	18.7	935
2009	Amoxicillin	100 ml	420	Health center	West Gojjam	18.7	7854
2009	Amoxicillin	100 ml	40	Health center	West Gojjam	18.7	748
2009	Amoxicillin	100 ml	100	Health center	South Gondar	18.7	1870
2009	Amoxicillin	100 ml	500	Hospital	South Gondar	18.7	9350
2009	Amoxicillin	100 ml	300	Health center	West Gojjam	18.7	5610
2009	Amoxicillin	100 ml	2350	Health center	South Gondar	18.7	43945
2009	Amoxicillin	100 ml	600	Health center	West Gojjam	18.7	11220
2009	Amoxicillin	100 ml	50	Health center	East Gojjam	18.7	935
2009	Amoxicillin	100 ml	60	Health center	East Gojjam	18.7	1122
2009	Amoxicillin	100 ml	250	Health center	South Gondar	18.7	4675
2009	Amoxicillin	100 ml	200	Health center	North Gondar	18.7	3740
2009	Amoxicillin	100 ml	540	Health center	West Gojjam	18.7	10098
2009	Amoxicillin	100 ml	100	Health center	East Gojjam	18.7	1870
2009	Amoxicillin	100 ml	50	Health center	Awi	18.7	935
2009	Amoxicillin	100 ml	300	Health center	West Gojjam	18.7	5610
2009	Amoxicillin	100 ml	635	Health center	Awi	18.7	11874.5
2009	Amoxicillin	100 ml	120	Health center	East Gojjam	18.7	2244
2009	Amoxicillin	100 ml	100	Health center	Awi	18.7	1870
2009	Amoxicillin	100 ml	350	Health center	East Gojjam	18.7	6545
2009	Amoxicillin	100 ml	40	Health center	East Gojjam	18.7	748
2009	Amoxicillin	100 ml	400	Health center	West Gojjam	18.7	7480
2009	Amoxicillin	100 ml	200	Hospital	East Gojjam	18.7	3740
2009	Amoxicillin	100 ml	250	Health center	East Gojjam	18.7	4675
2009	Amoxicillin	100 ml	50	Health center	East Gojjam	18.7	935
2009	Amoxicillin	100 ml	200	Health center	West Gojjam	18.7	3740
2009	Amoxicillin	100 ml	140	Health center	East Gojjam	18.7	2618
2009	Amoxicillin	100 ml	285	Health center	East Gojjam	18.7	5329.5
2009	Amoxicillin	100 ml	280	Health center	West Gojjam	18.7	5236
2009	Amoxicillin	100 ml	10	Health center	East Gojjam	18.7	187
2009	Amoxicillin	100 ml	485	Health center	West Gojjam	18.7	9069.5
2009	Amoxicillin	100 ml	401	Health center	West Gojjam	18.7	7498.7
2009	Amoxicillin	100 ml	420	Health center	West Gojjam	18.7	7854
2009	Amoxicillin	100 ml	100	Health center	South Gondar	18.7	1870
2009	Amoxicillin	100 ml	300	Health center	West Gojjam	18.7	5610
2009	Amoxicillin	100 ml	200	Health center	Bahir Dar City Administration	18.7	3740
2009	Amoxicillin	100 ml	40	Health center	Bahir Dar City Administration	18.7	748
2009	Amoxicillin	100 ml	200	Health center	West Gojjam	18.7	3740
2009	Amoxicillin	100 ml	220	Health center	Awi	18.7	4114
2009	Amoxicillin	100x10	6	Health center	Bahir Dar City Administration	412.45	2474.7
2009	Amoxicillin	100x10	7	Health center	West Gojjam	408.367	2858.57
2009	Amoxicillin	100x10	10	Drug store	Bahir Dar City Administration	412.45	4124.5
2009	Amoxicillin	100x10	2	Health center	West Gojjam	412.45	824.9
2009	Amoxicillin	100x10	5	Health center	South Gondar	412.45	2062.25
2009	Amoxicillin	100x10	1	Drug store	West Gojjam	412.45	412.45
2009	Amoxicillin	100x10	10	Health center	Awi	398.16	3981.6
2009	Amoxicillin	100x10	15	Health center	South Gondar	412.45	6186.75
2009	Amoxicillin	100x10	2	Drug store	Bahir Dar City Administration	412.45	824.9
2009	Amoxicillin	100x10	5	Health center	West Gojjam	412.45	2062.25
2009	Amoxicillin	100x10	5	Health center	South Gondar	398.16	1990.8
2009	Amoxicillin	100x10	5	Health center	West Gojjam	412.45	2062.25
2009	Amoxicillin	100x10	10	Health center	South Gondar	412.45	4124.5
2009	Amoxicillin	100x10	13	Health center	West Gojjam	406.954	5290.4
2009	Amoxicillin	100x10	5	Health center	West Gojjam	412.45	2062.25
2009	Amoxicillin	100x10	15	Health center	South Gondar	412.45	6186.75
2009	Amoxicillin	100x10	7	Health center	East Gojjam	412.45	2887.15
2009	Amoxicillin	100x10	16	Health center	West Gojjam	407.091	6513.46
2009	Amoxicillin	100x10	10	Health center	East Gojjam	398.16	3981.6
2009	Amoxicillin	100x10	5	Health center	East Gojjam	398.16	1990.8
2009	Amoxicillin	100x10	5	Health center	South Gondar	412.45	2062.25
2009	Amoxicillin	100x10	5	Health center	Awi	412.45	2062.25
2009	Amoxicillin	100x10	15	Health center	West Gojjam	412.45	6186.75
2009	Amoxicillin	100x10	5	Hospital	Bahir Dar City Administration	412.45	2062.25
2009	Amoxicillin	100x10	50	Hospital	Bahir Dar City Administration	412.45	20622.5
2009	Amoxicillin	100x10	45	Health center	South Gondar	412.45	18560.2
2009	Amoxicillin	100x10	3	Health center	South Gondar	398.16	1194.48
2009	Amoxicillin	100x10	10	Hospital	South Gondar	412.45	4124.5
2009	Amoxicillin	100x10	30	Health center	South Gondar	412.45	12373.5
2009	Amoxicillin	100x10	45	Health center	West Gojjam	409.274	18417.3
2009	Amoxicillin	100x10	25	Health center	East Gojjam	412.45	10311.2
2009	Amoxicillin	100x10	17	Health center	East Gojjam	412.45	7011.65
2009	Amoxicillin	100x10	102	Health center	Awi	412.45	42069.9
2009	Amoxicillin	100x10	5	Health center	West Gojjam	412.45	2062.25
2009	Amoxicillin	100x10	30	Hospital	Bahir Dar City Administration	411.287	12338.6
2009	Amoxicillin	100x10	10	Clinic	Bahir Dar City Administration	398.16	3981.6
2009	Amoxicillin	100x10	5	Health center	South Gondar	412.45	2062.25
2009	Amoxicillin	100x10	43	Health center	South Gondar	412.45	17735.3
2009	Amoxicillin	100x10	50	Health center	West Gojjam	406.734	20336.7
2009	Amoxicillin	100x10	4	Health center	West Gojjam	412.45	1649.8
2009	Amoxicillin	100x10	1	Drug store	West Gojjam	412.45	412.45
2009	Amoxicillin	100x10	20	Health center	South Gondar	405.305	8106.1
2009	Amoxicillin	100x10	13	Health center	East Gojjam	412.45	5361.85
2009	Amoxicillin	100x10	5	Health center	East Gojjam	412.45	2062.25
2009	Amoxicillin	100x10	10	Health center	Awi	412.45	4124.5
2009	Amoxicillin	100x10	15	Health center	East Gojjam	402.923	6043.85
2009	Amoxicillin	100x10	10	Drug store	Awi	412.45	4124.5
2009	Amoxicillin	100x10	55	Health center	Awi	412.45	22684.8
2009	Amoxicillin	100x10	20	Clinic	Bahir Dar City Administration	412.45	8249
2009	Amoxicillin	100x10	5	Pharmacy	Bahir Dar City Administration	412.45	2062.25
2009	Amoxicillin	100x10	1	Drug store	Bahir Dar City Administration	412.45	412.45
2009	Amoxicillin	100x10	45	Health center	West Gojjam	412.45	18560.2
2009	Amoxicillin	100x10	10	Health center	Awi	412.45	4124.5
2009	Amoxicillin	100x10	17	Health center	East Gojjam	412.45	7011.65
2009	Amoxicillin	100x10	2	Pharmacy	West Gojjam	412.45	824.9
2009	Amoxicillin	100x10	5	Health center	Awi	412.45	2062.25
2009	Amoxicillin	100x10	10	Hospital	East Gojjam	412.45	4124.5
2009	Amoxicillin	100x10	14	Health center	East Gojjam	412.45	5774.3
2009	Amoxicillin	100x10	10	Clinic	East Gojjam	412.45	4124.5
2009	Amoxicillin	100x10	20	Drug store	West Gojjam	412.45	8249
2009	Amoxicillin	100x10	2	Drug store	Awi	412.45	824.9
2009	Amoxicillin	100x10	5	Pharmacy	Bahir Dar City Administration	412.45	2062.25
2009	Amoxicillin	100x10	6	Health center	West Gojjam	412.45	2474.7
2009	Amoxicillin	100x10	19	Health center	West Gojjam	412.45	7836.55
2009	Amoxicillin	100x10	10	Health center	West Gojjam	412.45	4124.5
2009	Amoxicillin	100x10	6	Health center	Awi	412.45	2474.7
2009	Amoxicillin	100x10	10	Health center	Awi	412.45	4124.5
2009	Amoxicillin	100x10	2	Clinic	Awi	412.45	824.9
2009	Amoxicillin	100x10	18	Health center	Awi	408.481	7352.65
2009	Amoxicillin	100x10	62	Health center	East Gojjam	411.528	25514.7
2009	Amoxicillin	100x10	5	Pharmacy	Bahir Dar City Administration	412.45	2062.25
2009	Amoxicillin	100x10	15	Health center	East Gojjam	402.923	6043.85
2009	Amoxicillin	100x10	25	Health center	West Gojjam	406.734	10168.4
2009	Amoxicillin	100x10	5	Health center	Awi	412.45	2062.25
2009	Amoxicillin	100x10	19	Health center	Awi	404.929	7693.65
2009	Amoxicillin	100x10	20	Hospital	Awi	398.16	7963.2
2009	Amoxicillin	100x10	28	Health center	Awi	412.45	11548.6
2009	Amoxicillin	100x10	63	Health center	East Gojjam	412.45	25984.3
2009	Amoxicillin	100x10	7	Health center	East Gojjam	412.45	2887.15
2009	Amoxicillin	100x10	17	Health center	East Gojjam	412.45	7011.65
2009	Amoxicillin	100x10	13	Health center	East Gojjam	412.45	5361.85
2009	Amoxicillin	100x10	4	Health center	East Gojjam	405.305	1621.22
2009	Amoxicillin	100x10	10	Health center	East Gojjam	412.45	4124.5
2009	Amoxicillin	100x10	17	Health center	East Gojjam	404.044	6868.75
2009	Amoxicillin	100x10	100	Hospital	South Gondar	398.16	39816
2009	Amoxicillin	100x10	10	Health center	East Gojjam	412.45	4124.5
2009	Amoxicillin	100x10	18	Health center	South Gondar	412.45	7424.1
2009	Amoxicillin	100x10	5	Health center	East Gojjam	412.45	2062.25
2009	Amoxicillin	100x10	24	Health center	West Gojjam	412.45	9898.8
2009	Amoxicillin	100x10	10	Health center	West Gojjam	412.45	4124.5
2009	Amoxicillin	100x10	5	Health center	Awi	412.45	2062.25
2009	Amoxicillin	100x10	30	Health center	Waghemira	412.45	12373.5
2009	Amoxicillin	100x10	10	Hospital	East Gojjam	412.45	4124.5
2009	Amoxicillin	100x10	18	Health center	East Gojjam	412.45	7424.1
2009	Amoxicillin	100x10	6	Health center	East Gojjam	412.45	2474.7
2009	Amoxicillin	100x10	24	Health center	West Gojjam	401.733	9641.58
2009	Amoxicillin	100x10	2	Health center	Awi	412.45	824.9
2009	Amoxicillin	100x10	11	Health center	West Gojjam	412.45	4536.95
2009	Amoxicillin	100x10	19	Health center	West Gojjam	412.45	7836.55
2009	Amoxicillin	100x10	10	Health center	West Gojjam	398.16	3981.6
2009	Amoxicillin	100x10	14	Health center	South Gondar	412.45	5774.3
2009	Amoxicillin	100x10	13	Health center	West Gojjam	401.458	5218.95
2009	Amoxicillin	100x10	10	Health center	West Gojjam	398.16	3981.6
2009	Amoxicillin	100x10	5	Health center	Awi	412.45	2062.25
2009	Amoxicillin	100x10	3	Pharmacy	Bahir Dar City Administration	412.45	1237.35
2009	Amoxicillin	100x10	30	Health center	West Gojjam	412.45	12373.5
2009	Amoxicillin	100x10	5	Drug store	Bahir Dar City Administration	412.45	2062.25
2009	Amoxicillin	100x10	65	Health center	East Gojjam	412.45	26809.2
2009	Amoxicillin	100x10	55	Health center	East Gojjam	412.45	22684.8
2009	Amoxicillin	100x10	87	Health center	East Gojjam	412.45	35883.2
2009	Amoxicillin	100x10	2	Pharmacy	Bahir Dar City Administration	412.45	824.9
2009	Amoxicillin	100x10	10	Health center	South Gondar	412.45	4124.5
2009	Amoxicillin	100x10	57	Health center	South Gondar	412.45	23509.7
2009	Amoxicillin	100x10	3	Pharmacy	South Gondar	412.45	1237.35
2009	Amoxicillin	100x10	2	Drug store	East Gojjam	398.16	796.32
2009	Amoxicillin	100x10	10	Health center	East Gojjam	412.45	4124.5
2009	Amoxicillin	100x10	1	Health center	Awi	412.45	412.45
2009	Amoxicillin	100x10	8	Health center	Awi	412.45	3299.6
2009	Amoxicillin	100x10	78	Health center	South Gondar	412.45	32171.1
2009	Amoxicillin	100x10	50	Health center	East Gojjam	412.45	20622.5
2009	Amoxicillin	100x10	2	Health center	East Gojjam	412.45	824.9
2009	Amoxicillin	100x10	8	Health center	West Gojjam	398.16	3185.28
2009	Amoxicillin	100x10	13	Health center	West Gojjam	412.45	5361.85
2009	Amoxicillin	100x10	47	Health center	South Gondar	412.45	19385.2
2009	Amoxicillin	100x10	15	Health center	West Gojjam	412.45	6186.75
2009	Amoxicillin	100x10	30	Health center	South Gondar	412.45	12373.5
2009	Amoxicillin	100x10	2	Health center	East Gojjam	412.45	824.9
2009	Amoxicillin	100x10	20	Health center	South Gondar	398.16	7963.2
2009	Amoxicillin	100x10	16	Health center	West Gojjam	412.45	6599.2
2009	Amoxicillin	100x10	8	Health center	South Gondar	398.16	3185.28
2009	Amoxicillin	100x10	21	Health center	South Gondar	412.45	8661.45
2009	Amoxicillin	100x10	5	Pharmacy	West Gojjam	412.45	2062.25
2009	Amoxicillin	100x10	15	Health center	Awi	402.923	6043.85
2009	Amoxicillin	100x10	20	Health center	Bahir Dar City Administration	398.16	7963.2
2009	Amoxicillin	100x10	40	Health center	South Gondar	412.45	16498
2009	Amoxicillin	100x10	15	Health center	East Gojjam	412.45	6186.75
2009	Amoxicillin	100x10	5	Health center	Awi	412.45	2062.25
2009	Amoxicillin	100x10	5	Drug store	Awi	412.45	2062.25
2009	Amoxicillin	100x10	4	Health center	East Gojjam	412.45	1649.8
2009	Amoxicillin	100x10	52	Health center	East Gojjam	412.45	21447.4
2009	Amoxicillin	100x10	46	Health center	West Gojjam	412.45	18972.7
2009	Amoxicillin	100x10	20	Health center	South Gondar	398.16	7963.2
2009	Amoxicillin	100x10	13	Health center	East Gojjam	409.152	5318.98
2009	Amoxicillin	100x10	10	Health center	East Gojjam	412.45	4124.5
2009	Amoxicillin	100x10	3	Health center	Awi	412.45	1237.35
2009	Amoxicillin	100x10	50	Health center	Awi	412.45	20622.5
2009	Amoxicillin	100x10	3	Health center	East Gojjam	412.45	1237.35
2009	Amoxicillin	100x10	8	Health center	West Gojjam	412.45	3299.6
2009	Amoxicillin	100x10	5	Health center	South Gondar	412.45	2062.25
2009	Amoxicillin	100x10	20	Health center	Bahir Dar City Administration	405.305	8106.1
2009	Amoxicillin	100x10	6	Health center	South Gondar	412.45	2474.7
2009	Amoxicillin	100x10	9	Health center	East Gojjam	412.45	3712.05
2009	Amoxicillin	100x10	25	Health center	West Gojjam	406.734	10168.4
2009	Amoxicillin	100x10	75	Health center	East Gojjam	412.45	30933.8
2009	Amoxicillin	100x10	18	Health center	Awi	404.511	7281.2
2009	Amoxicillin	100x10	92	Health center	West Gojjam	412.45	37945.4
2009	Amoxicillin	100x10	10	Health center	East Gojjam	412.45	4124.5
2009	Amoxicillin	100x10	14	Health center	South Gondar	412.45	5774.3
2009	Amoxicillin	100x10	5	Health center	South Gondar	398.16	1990.8
2009	Amoxicillin	100x10	15	Health center	Awi	412.45	6186.75
2009	Amoxicillin	100x10	7	Health center	Awi	412.45	2887.15
2009	Amoxicillin	100x10	10	Health center	South Gondar	412.45	4124.5
2009	Amoxicillin	100x10	30	Health center	West Gojjam	412.45	12373.5
2009	Amoxicillin	100x10	15	Health center	West Gojjam	402.923	6043.85
2009	Amoxicillin	100x10	15	Health center	East Gojjam	412.45	6186.75
2009	Amoxicillin	100x10	5	Drug store	Bahir Dar City Administration	412.45	2062.25
2009	Amoxicillin	100x10	33	Health center	East Gojjam	408.986	13496.5
2009	Amoxicillin	100x10	5	Health center	East Gojjam	412.45	2062.25
2009	Amoxicillin	100x10	12	Health center	Awi	398.16	4777.92
2009	Amoxicillin	100x10	5	Pharmacy	Bahir Dar City Administration	412.45	2062.25
2009	Amoxicillin	100x10	25	Health center	South Gondar	406.734	10168.4
2009	Amoxicillin	100x10	35	Health center	South Gondar	412.45	14435.8
2009	Amoxicillin	100x10	5	Health center	West Gojjam	412.45	2062.25
2009	Amoxicillin	100x10	15	Health center	South Gondar	402.923	6043.85
2009	Amoxicillin	100x10	10	Health center	West Gojjam	398.16	3981.6
2009	Amoxicillin	100x10	6	Health center	South Gondar	412.45	2474.7
2009	Amoxicillin	100x10	9	Health center	East Gojjam	412.45	3712.05
2009	Amoxicillin	100x10	5	Health center	South Gondar	398.16	1990.8
2009	Amoxicillin	100x10	20	Health center	West Gojjam	412.45	8249
2009	Amoxicillin	100x10	9	Health center	South Gondar	412.45	3712.05
2009	Amoxicillin	100x10	20	Health center	South Gondar	412.45	8249
2009	Amoxicillin	100x10	8	Health center	South Gondar	407.091	3256.73
2009	Amoxicillin	100x10	18	Health center	East Gojjam	412.45	7424.1
2009	Amoxicillin	100x10	30	Health center	West Gojjam	407.687	12230.6
2009	Amoxicillin	100x10	25	Health center	West Gojjam	406.734	10168.4
2009	Amoxicillin	100x10	6	Health center	South Gondar	412.45	2474.7
2009	Amoxicillin	100x10	60	Health center	West Gojjam	408.877	24532.7
2009	Amoxicillin	100x10	20	Health center	West Gojjam	412.45	8249
2009	Amoxicillin	100x10	10	Health center	West Gojjam	412.45	4124.5
2009	Amoxicillin	100x10	23	Health center	South Gondar	412.45	9486.35
2009	Amoxicillin	100x10	20	Health center	West Gojjam	412.45	8249
2009	Amoxicillin	100x10	5	Health center	East Gojjam	412.45	2062.25
2009	Amoxicillin	100x10	10	Health center	West Gojjam	412.45	4124.5
2009	Amoxicillin	100x10	105	Health center	West Gojjam	412.45	43307.2
2009	Amoxicillin	100x10	25	Health center	South Gondar	412.45	10311.2
2009	Amoxicillin	100x10	165	Health center	West Gojjam	412.45	68054.2
2009	Amoxicillin	100x10	5	Health center	South Gondar	412.45	2062.25
2009	Amoxicillin	100x10	20	Health center	South Gondar	409.592	8191.84
2009	Amoxicillin	100x10	1	Pharmacy	Bahir Dar City Administration	412.45	412.45
2009	Amoxicillin	100x10	3	Drug store	West Gojjam	412.45	1237.35
2009	Amoxicillin	100x10	25	Hospital	West Gojjam	412.45	10311.2
2009	Amoxicillin	100x10	35	Health center	East Gojjam	410.409	14364.3
2009	Amoxicillin	100x10	16	Hospital	East Gojjam	412.45	6599.2
2009	Amoxicillin	100x10	12	Health center	Awi	412.45	4949.4
2009	Amoxicillin	100x10	10	Health center	East Gojjam	412.45	4124.5
2009	Amoxicillin	100x10	5	Drug store	East Gojjam	412.45	2062.25
2009	Amoxicillin	100x10	23	Health center	Awi	412.45	9486.35
2009	Amoxicillin	100x10	3	Health center	East Gojjam	398.16	1194.48
2009	Amoxicillin	100x10	17	Health center	East Gojjam	412.45	7011.65
2009	Amoxicillin	100x10	8	Hospital	East Gojjam	412.45	3299.6
2009	Amoxicillin	100x10	2	Health center	East Gojjam	398.16	796.32
2009	Amoxicillin	100x10	25	Health center	South Gondar	409.592	10239.8
2009	Amoxicillin	100x10	10	Health center	South Gondar	412.45	4124.5
2009	Amoxicillin	100x10	1	Drug store	Bahir Dar City Administration	412.45	412.45
2009	Amoxicillin	100x10	10	Clinic	North Wello	398.16	3981.6
2009	Amoxicillin	100x10	25	Health center	West Gojjam	403.876	10096.9
2009	Amoxicillin	100x10	12	Health center	West Gojjam	412.45	4949.4
2009	Amoxicillin	100x10	6	Health center	East Gojjam	412.45	2474.7
2009	Amoxicillin	100x10	5	Pharmacy	Bahir Dar City Administration	412.45	2062.25
2009	Amoxicillin	100x10	10	Health center	West Gojjam	398.16	3981.6
2009	Amoxicillin	100x10	10	Health center	South Gondar	412.45	4124.5
2009	Amoxicillin	100x10	5	Health center	South Gondar	412.45	2062.25
2009	Amoxicillin	100x10	4	Health center	East Gojjam	412.45	1649.8
2009	Amoxicillin	100x10	3	Health center	South Gondar	412.45	1237.35
2009	Amoxicillin	100x10	19	Health center	East Gojjam	412.45	7836.55
2009	Amoxicillin	100x10	1	Drug store	South Gondar	412.45	412.45
2009	Amoxicillin	100x10	63	Health center	West Gojjam	412.45	25984.3
2009	Amoxicillin	100x10	36	Health center	West Gojjam	412.45	14848.2
2009	Amoxicillin	100x10	28	Health center	East Gojjam	412.45	11548.6
2009	Amoxicillin	100x10	5	Health center	East Gojjam	412.45	2062.25
2009	Amoxicillin	100x10	28	Health center	South Gondar	412.45	11548.6
2009	Amoxicillin	100x10	6	Health center	East Gojjam	402.923	2417.54
2009	Amoxicillin	100x10	5	Health center	Bahir Dar City Administration	412.45	2062.25
2009	Amoxicillin	100x10	5	Health center	Bahir Dar City Administration	398.16	1990.8
2009	Amoxicillin	100x10	70	Health center	West Gojjam	410.409	28728.6
2009	Amoxicillin	100x10	65	Health center	South Gondar	412.45	26809.2
2009	Amoxicillin	100x10	37	Health center	East Gojjam	412.45	15260.6
2009	Amoxicillin	100x10	5	Pharmacy	South Gondar	412.45	2062.25
2009	Amoxicillin	100x10	10	Health center	South Gondar	412.45	4124.5
2009	Amoxicillin	100x10	10	Drug store	South Gondar	412.45	4124.5
2009	Amoxicillin	100x10	1	Clinic	North Gondar	412.45	412.45
2009	Amoxicillin	100x10	20	Hospital	South Gondar	412.45	8249
2009	Amoxicillin	100x10	110	Health center	South Gondar	412.45	45369.5
2009	Amoxicillin	100x10	25	Health center	West Gojjam	403.876	10096.9
2009	Amoxicillin	100x10	5	Drug store	Bahir Dar City Administration	412.45	2062.25
2009	Amoxicillin	100x10	10	Health center	East Gojjam	412.45	4124.5
2009	Amoxicillin	100x10	10	Drug store	West Gojjam	412.45	4124.5
2009	Amoxicillin	100x10	10	Health center	West Gojjam	412.45	4124.5
2009	Amoxicillin	100x10	3	Health center	Awi	412.45	1237.35
2009	Amoxicillin	100x10	10	Health center	South Gondar	412.45	4124.5
2009	Amoxicillin	100x10	10	Health center	Awi	412.45	4124.5
2009	Amoxicillin	100x10	33	Health center	Bahir Dar City Administration	408.986	13496.5
2009	Amoxicillin	100x10	5	Drug store	West Gojjam	412.45	2062.25
2009	Amoxicillin	100x10	5	Health center	East Gojjam	412.45	2062.25
2009	Amoxicillin	100x10	10	Health center	Awi	412.45	4124.5
2009	Amoxicillin	100x10	5	Health center	East Gojjam	398.16	1990.8
2009	Amoxicillin	100x10	10	Health center	West Gojjam	412.45	4124.5
2009	Amoxicillin	100x10	3	Health center	South Gondar	412.45	1237.35
2009	Amoxicillin	100x10	53	Health center	South Gondar	412.45	21859.8
2009	Amoxicillin	100x10	30	Hospital	South Gondar	412.45	12373.5
2009	Amoxicillin	100x10	44	Health center	West Gojjam	411.736	18116.4
2009	Amoxicillin	100x10	4	Health center	West Gojjam	398.16	1592.64
2009	Amoxicillin	100x10	4	Health center	Awi	412.45	1649.8
2009	Amoxicillin	100x10	15	Health center	East Gojjam	402.923	6043.85
2009	Amoxicillin	100x10	10	Health center	South Gondar	412.45	4124.5
2009	Amoxicillin	100x10	20	Health center	East Gojjam	412.45	8249
2009	Amoxicillin	100x10	8	Health center	East Gojjam	412.45	3299.6
2009	Amoxicillin	100x10	8	Health center	South Gondar	401.733	3213.86
2009	Amoxicillin	100x10	24	Health center	South Gondar	412.45	9898.8
2009	Amoxicillin	100x10	26	Health center	West Gojjam	412.45	10723.7
2009	Amoxicillin	100x10	2	Pharmacy	South Gondar	412.45	824.9
2009	Amoxicillin	100x10	8	Health center	East Gojjam	412.45	3299.6
2009	Amoxicillin	100x10	10	Health center	Awi	412.45	4124.5
2009	Amoxicillin	100x10	10	Health center	West Gojjam	412.45	4124.5
2009	Amoxicillin	100x10	15	Health center	Awi	407.687	6115.3
2009	Amoxicillin	100x10	10	Health center	East Gojjam	398.16	3981.6
2009	Amoxicillin	100x10	4	Health center	East Gojjam	412.45	1649.8
2009	Amoxicillin	100x10	6	Health center	East Gojjam	412.45	2474.7
2009	Amoxicillin	100x10	5	Health center	East Gojjam	412.45	2062.25
2009	Amoxicillin	100x10	9	Health center	East Gojjam	404.511	3640.6
2009	Amoxicillin	100x10	20	Health center	East Gojjam	412.45	8249
2009	Amoxicillin	100x10	3	Health center	East Gojjam	412.45	1237.35
2009	Amoxicillin	100x10	20	Health center	East Gojjam	412.45	8249
2009	Amoxicillin	100x10	10	Health center	West Gojjam	398.16	3981.6
2009	Amoxicillin	100x10	2	Pharmacy	Bahir Dar City Administration	412.45	824.9
2009	Amoxicillin	100x10	10	Hospital	North Wello	412.45	4124.5
2009	Amoxicillin	100x10	2	Pharmacy	Bahir Dar City Administration	412.45	824.9
2009	Amoxicillin	100x10	10	Health center	East Gojjam	412.45	4124.5
2009	Amoxicillin	100x10	10	Health center	East Gojjam	408.96	4089.6
2009	Amoxicillin	100x10	2	Drug store	Bahir Dar City Administration	412.45	824.9
2009	Amoxicillin	100x10	31	Health center	West Gojjam	412.45	12786
2009	Amoxicillin	100x10	25	Health center	West Gojjam	401.018	10025.5
2009	Amoxicillin	100x10	72	Health center	West Gojjam	408.481	29410.6
2009	Amoxicillin	100x10	10	Health center	West Gojjam	405.305	4053.05
2009	Amoxicillin	100x10	13	Health center	Bahir Dar City Administration	409.152	5318.98
2009	Amoxicillin	100x10	1	Health center	Bahir Dar City Administration	412.45	412.45
2009	Amoxicillin	100x10	6	Health center	West Gojjam	412.45	2474.7
2009	Amoxicillin	100x10	45	Health center	Awi	412.45	18560.2
2009	Amoxicillin	100x10	30	Health center	Awi	412.45	12373.5
2009	Amoxicillin	100x10	3	Health center	East Gojjam	412.45	1237.35
2009	Amoxicillin	100x10	1	Pharmacy	Bahir Dar City Administration	412.45	412.45
2009	Amoxicillin	100x10	1	Pharmacy	Bahir Dar City Administration	412.45	412.45
2009	Amoxicillin	50X10	30	Health center	Awi	401.48	12044.4
2009	Amoxicillin	50X10	105	Health center	Bahir Dar City Administration	398.803	41874.3
2009	Amoxicillin	50X10	10	Drug store	South Gondar	403.7	4037
2009	Amoxicillin	50X10	55	Health center	West Gojjam	395.924	21775.8
2009	Amoxicillin	50X10	10	Drug store	Awi	403.7	4037
2009	Amoxicillin	50X10	13	Drug store	Bahir Dar City Administration	397.222	5163.89
2009	Amoxicillin	50X10	80	Health center	West Gojjam	393.691	31495.3
2009	Amoxicillin	50X10	125	Health center	Awi	395.683	49460.4
2009	Amoxicillin	50X10	20	Health center	South Gondar	388.78	7775.6
2009	Amoxicillin	50X10	80	Health center	South Gondar	394.375	31550
2009	Amoxicillin	50X10	5	Drug store	West Gojjam	400.52	2002.6
2009	Amoxicillin	50X10	80	Health center	West Gojjam	403.7	32296
2009	Amoxicillin	50X10	121	Hospital	West Gojjam	388.903	47057.3
2009	Amoxicillin	50X10	40	Health center	South Gondar	391.93	15677.2
2009	Amoxicillin	50X10	44	Health center	West Gojjam	403.7	17762.8
2009	Amoxicillin	50X10	25	Health center	South Gondar	394.748	9868.7
2009	Amoxicillin	50X10	53	Health center	West Gojjam	403.7	21396.1
2009	Amoxicillin	50X10	8	Health center	Awi	391.6	3132.8
2009	Amoxicillin	50X10	50	Health center	Awi	403.7	20185
2009	Amoxicillin	50X10	4	Drug store	Bahir Dar City Administration	388.78	1555.12
2009	Amoxicillin	50X10	30	Health center	South Gondar	391.93	11757.9
2009	Amoxicillin	50X10	25	Health center	West Gojjam	395.552	9888.8
2009	Amoxicillin	50X10	105	Health center	West Gojjam	393.043	41269.5
2009	Amoxicillin	50X10	4	Drug store	Bahir Dar City Administration	388.78	1555.12
2009	Amoxicillin	50X10	156	Health center	South Gondar	397.781	62053.9
2009	Amoxicillin	50X10	112	Health center	East Gojjam	398.446	44625.9
2009	Amoxicillin	50X10	70	Health center	West Gojjam	390.58	27340.6
2009	Amoxicillin	50X10	55	Health center	East Gojjam	394.553	21700.4
2009	Amoxicillin	50X10	56	Health center	East Gojjam	399.704	22383.4
2009	Amoxicillin	50X10	95	Health center	South Gondar	401.834	38174.2
2009	Amoxicillin	50X10	45	Health center	Awi	398.727	17942.7
2009	Amoxicillin	50X10	10	Health center	South Gondar	403.7	4037
2009	Amoxicillin	50X10	15	Health center	West Gojjam	403.7	6055.5
2009	Amoxicillin	50X10	8	Clinic	Bahir Dar City Administration	403.7	3229.6
2009	Amoxicillin	50X10	80	Clinic	Bahir Dar City Administration	400.006	32000.5
2009	Amoxicillin	50X10	329	Hospital	Bahir Dar City Administration	398.233	131019
2009	Amoxicillin	50X10	5	Clinic	Awi	403.7	2018.5
2009	Amoxicillin	50X10	50	Clinic	Awi	391.93	19596.5
2009	Amoxicillin	50X10	78	Health center	South Gondar	402.416	31388.4
2009	Amoxicillin	50X10	20	Health center	South Gondar	388.78	7775.6
2009	Amoxicillin	50X10	30	Hospital	South Gondar	403.7	12111
2009	Amoxicillin	50X10	57	Health center	South Gondar	401.356	22877.3
2009	Amoxicillin	50X10	75	Health center	West Gojjam	401.119	30083.9
2009	Amoxicillin	50X10	88	Health center	East Gojjam	403.7	35525.6
2009	Amoxicillin	50X10	30	Health center	East Gojjam	397.839	11935.2
2009	Amoxicillin	50X10	78	Health center	West Gojjam	396.692	30941.9
2009	Amoxicillin	50X10	211	Health center	Awi	403.7	85180.7
2009	Amoxicillin	50X10	12	Health center	West Gojjam	401.48	4817.76
2009	Amoxicillin	50X10	80	Hospital	Bahir Dar City Administration	401.48	32118.4
2009	Amoxicillin	50X10	5	Clinic	Bahir Dar City Administration	401.48	2007.4
2009	Amoxicillin	50X10	110	Clinic	Bahir Dar City Administration	394.205	43362.6
2009	Amoxicillin	50X10	174	Health center	South Gondar	398.194	69285.7
2009	Amoxicillin	50X10	10	Health center	West Gojjam	388.78	3887.8
2009	Amoxicillin	50X10	110	Health center	South Gondar	396.227	43585
2009	Amoxicillin	50X10	40	Health center	Awi	396.24	15849.6
2009	Amoxicillin	50X10	170	Health center	West Gojjam	398.434	67733.8
2009	Amoxicillin	50X10	201	Hospital	West Gojjam	399.431	80285.7
2009	Amoxicillin	50X10	10	Drug store	West Gojjam	400.52	4005.2
2009	Amoxicillin	50X10	15	Health center	West Gojjam	403.7	6055.5
2009	Amoxicillin	50X10	2	Drug store	West Gojjam	403.7	807.4
2009	Amoxicillin	50X10	50	Health center	South Gondar	394.748	19737.4
2009	Amoxicillin	50X10	56	Health center	East Gojjam	402.511	22540.6
2009	Amoxicillin	50X10	25	Health center	West Gojjam	401.48	10037
2009	Amoxicillin	50X10	50	Health center	East Gojjam	400.716	20035.8
2009	Amoxicillin	50X10	55	Health center	Awi	395.707	21763.9
2009	Amoxicillin	50X10	56	Health center	East Gojjam	394.914	22115.2
2009	Amoxicillin	50X10	20	Drug store	Awi	393.285	7865.7
2009	Amoxicillin	50X10	105	Health center	Awi	398.044	41794.6
2009	Amoxicillin	50X10	30	Clinic	Bahir Dar City Administration	403.7	12111
2009	Amoxicillin	50X10	24	Clinic	Bahir Dar City Administration	401.598	9638.36
2009	Amoxicillin	50X10	90	Health center	Bahir Dar City Administration	394.803	35532.3
2009	Amoxicillin	50X10	140	Pharmacy	Bahir Dar City Administration	395.663	55392.8
2009	Amoxicillin	50X10	145	Drug store	Bahir Dar City Administration	398.73	57815.9
2009	Amoxicillin	50X10	30	Clinic	Bahir Dar City Administration	388.78	11663.4
2009	Amoxicillin	50X10	100	Clinic	Bahir Dar City Administration	396.24	39624
2009	Amoxicillin	50X10	30	Clinic	Bahir Dar City Administration	402.96	12088.8
2009	Amoxicillin	50X10	100	Clinic	Bahir Dar City Administration	388.78	38878
2009	Amoxicillin	50X10	20	Clinic	Bahir Dar City Administration	401.48	8029.6
2009	Amoxicillin	50X10	189	Health center	West Gojjam	403.7	76299.3
2009	Amoxicillin	50X10	50	Clinic	Bahir Dar City Administration	388.78	19439
2009	Amoxicillin	50X10	10	Clinic	Bahir Dar City Administration	403.7	4037
2009	Amoxicillin	50X10	65	Health center	Awi	397.962	25867.5
2009	Amoxicillin	50X10	30	Health center	Awi	395.853	11875.6
2009	Amoxicillin	50X10	118	Health center	East Gojjam	403.7	47636.6
2009	Amoxicillin	50X10	2	Pharmacy	Bahir Dar City Administration	403.7	807.4
2009	Amoxicillin	50X10	14	Pharmacy	West Gojjam	397.166	5560.32
2009	Amoxicillin	50X10	100	Health center	Awi	397.185	39718.5
2009	Amoxicillin	50X10	2	Drug store	East Gojjam	403.7	807.4
2009	Amoxicillin	50X10	10	Health center	South Gondar	388.78	3887.8
2009	Amoxicillin	50X10	25	Health center	East Gojjam	394.748	9868.7
2009	Amoxicillin	50X10	10	Hospital	East Gojjam	403.7	4037
2009	Amoxicillin	50X10	75	Health center	East Gojjam	403.7	30277.5
2009	Amoxicillin	50X10	200	Hospital	East Gojjam	395.685	79137
2009	Amoxicillin	50X10	30	Clinic	East Gojjam	395.81	11874.3
2009	Amoxicillin	50X10	40	Health center	West Gojjam	388.78	15551.2
2009	Amoxicillin	50X10	50	Drug store	West Gojjam	403.7	20185
2009	Amoxicillin	50X10	4	Drug store	Awi	388.78	1555.12
2009	Amoxicillin	50X10	5	Drug store	East Gojjam	403.7	2018.5
2009	Amoxicillin	50X10	14	Pharmacy	Bahir Dar City Administration	395.216	5533.02
2009	Amoxicillin	50X10	40	Health center	West Gojjam	396.24	15849.6
2009	Amoxicillin	50X10	10	Pharmacy	West Gojjam	399.755	3997.55
2009	Amoxicillin	50X10	40	Health center	West Gojjam	403.7	16148
2009	Amoxicillin	50X10	32	Health center	West Gojjam	403.7	12918.4
2009	Amoxicillin	50X10	10	Drug store	Awi	400.52	4005.2
2009	Amoxicillin	50X10	20	Health center	Awi	391.93	7838.6
2009	Amoxicillin	50X10	170	Health center	Awi	397.912	67645
2009	Amoxicillin	50X10	220	Hospital	Awi	398.363	87639.8
2009	Amoxicillin	50X10	15	Clinic	Awi	403.7	6055.5
2009	Amoxicillin	50X10	130	Health center	Awi	401.405	52182.6
2009	Amoxicillin	50X10	5	Health center	South Gondar	403.7	2018.5
2009	Amoxicillin	50X10	140	Health center	East Gojjam	399.331	55906.3
2009	Amoxicillin	50X10	14	Pharmacy	Bahir Dar City Administration	399.437	5592.12
2009	Amoxicillin	50X10	2	Health center	East Gojjam	388.78	777.56
2009	Amoxicillin	50X10	35	Health center	East Gojjam	398.803	13958.1
2009	Amoxicillin	50X10	20	Health center	Awi	391.93	7838.6
2009	Amoxicillin	50X10	105	Clinic	South Wello	403.7	42388.5
2009	Amoxicillin	50X10	20	Health center	West Gojjam	396.24	7924.8
2009	Amoxicillin	50X10	109	Health center	West Gojjam	393.417	42882.4
2009	Amoxicillin	50X10	195	Health center	Awi	392.817	76599.4
2009	Amoxicillin	50X10	170	Hospital	Awi	396.645	67429.6
2009	Amoxicillin	50X10	60	Health center	Awi	403.7	24222
2009	Amoxicillin	50X10	124	Health center	Awi	403.7	50058.8
2009	Amoxicillin	50X10	5	Health center	West Gojjam	391.93	1959.65
2009	Amoxicillin	50X10	253	Health center	East Gojjam	403.7	102136
2009	Amoxicillin	50X10	25	Health center	East Gojjam	403.7	10092.5
2009	Amoxicillin	50X10	65	Health center	East Gojjam	403.7	26240.5
2009	Amoxicillin	50X10	50	Health center	East Gojjam	400.716	20035.8
2009	Amoxicillin	50X10	5	Health center	East Gojjam	397.79	1988.95
2009	Amoxicillin	50X10	39	Health center	East Gojjam	392.606	15311.6
2009	Amoxicillin	50X10	907	Hospital	East Gojjam	402.141	364742
2009	Amoxicillin	50X10	180	Health center	East Gojjam	398.727	71770.8
2009	Amoxicillin	50X10	70	Clinic	East Gojjam	397.166	27801.6
2009	Amoxicillin	50X10	150	Drug store	East Gojjam	403.7	60555
2009	Amoxicillin	50X10	30	Health center	East Gojjam	390.88	11726.4
2009	Amoxicillin	50X10	2	Hospital	South Gondar	391.93	783.86
2009	Amoxicillin	50X10	80	Clinic	South Gondar	403.7	32296
2009	Amoxicillin	50X10	120	Health center	East Gojjam	397.483	47698
2009	Amoxicillin	50X10	134	Health center	South Gondar	398.646	53418.5
2009	Amoxicillin	50X10	15	Health center	East Gojjam	403.7	6055.5
2009	Amoxicillin	50X10	179	Health center	West Gojjam	403.7	72262.3
2009	Amoxicillin	50X10	110	Health center	West Gojjam	403.7	44407
2009	Amoxicillin	50X10	83	Health center	East Gojjam	395.556	32831.1
2009	Amoxicillin	50X10	58	Health center	Awi	397.938	23080.4
2009	Amoxicillin	50X10	37	Health center	Waghemira	403.7	14936.9
2009	Amoxicillin	50X10	115	Health center	East Gojjam	395.723	45508.1
2009	Amoxicillin	50X10	30	Hospital	East Gojjam	403.7	12111
2009	Amoxicillin	50X10	153	Health center	East Gojjam	403.337	61710.6
2009	Amoxicillin	50X10	40	Health center	East Gojjam	396.24	15849.6
2009	Amoxicillin	50X10	60	Health center	West Gojjam	397.507	23850.5
2009	Amoxicillin	50X10	55	Health center	Awi	397.467	21860.7
2009	Amoxicillin	50X10	190	Health center	West Gojjam	401.896	76360.2
2009	Amoxicillin	50X10	71	Health center	West Gojjam	403.7	28662.7
2009	Amoxicillin	50X10	10	Health center	North Gondar	388.78	3887.8
2009	Amoxicillin	50X10	20	Health center	West Gojjam	388.78	7775.6
2009	Amoxicillin	50X10	430	Health center	South Gondar	397.064	170738
2009	Amoxicillin	50X10	15	Health center	South Gondar	391.93	5878.95
2009	Amoxicillin	50X10	18	Health center	West Gojjam	398.322	7169.8
2009	Amoxicillin	50X10	30	Health center	South Gondar	393.753	11812.6
2009	Amoxicillin	50X10	25	Health center	South Gondar	388.78	9719.5
2009	Amoxicillin	50X10	79	Health center	South Gondar	392.368	30997.1
2009	Amoxicillin	50X10	30	Health center	West Gojjam	388.78	11663.4
2009	Amoxicillin	50X10	25	Health center	East Gojjam	391.93	9798.25
2009	Amoxicillin	50X10	70	Health center	Awi	398.371	27886
2009	Amoxicillin	50X10	20	Pharmacy	Bahir Dar City Administration	399.755	7995.1
2009	Amoxicillin	50X10	5	Drug store	Bahir Dar City Administration	397.79	1988.95
2009	Amoxicillin	50X10	230	Health center	West Gojjam	403.7	92851
2009	Amoxicillin	50X10	1	Hospital	West Gojjam	403.7	403.7
2009	Amoxicillin	50X10	50	Clinic	East Gojjam	403.7	20185
2009	Amoxicillin	50X10	50	Drug store	East Gojjam	396.638	19831.9
2009	Amoxicillin	50X10	4	Drug store	Bahir Dar City Administration	388.78	1555.12
2009	Amoxicillin	50X10	130	Health center	East Gojjam	402.846	52370
2009	Amoxicillin	50X10	4	Pharmacy	Bahir Dar City Administration	388.78	1555.12
2009	Amoxicillin	50X10	97	Health center	East Gojjam	403.013	39092.3
2009	Amoxicillin	50X10	50	Health center	East Gojjam	391.93	19596.5
2009	Amoxicillin	50X10	49	Health center	East Gojjam	403.564	19774.6
2009	Amoxicillin	50X10	190	Health center	South Gondar	393.989	74857.9
2009	Amoxicillin	50X10	100	Health center	South Gondar	397.79	39779
2009	Amoxicillin	50X10	254	Health center	South Gondar	398.918	101325
2009	Amoxicillin	50X10	70	Pharmacy	South Gondar	401.167	28081.7
2009	Amoxicillin	50X10	30	Drug store	East Gojjam	393.467	11804
2009	Amoxicillin	50X10	14	Pharmacy	Bahir Dar City Administration	399.437	5592.12
2009	Amoxicillin	50X10	4	Pharmacy	Bahir Dar City Administration	388.78	1555.12
2009	Amoxicillin	50X10	40	Health center	East Gojjam	395.408	15816.3
2009	Amoxicillin	50X10	24	Health center	Awi	394.072	9457.72
2009	Amoxicillin	50X10	89	Health center	Awi	403.7	35929.3
2009	Amoxicillin	50X10	228	Health center	South Gondar	398.744	90913.7
2009	Amoxicillin	50X10	117	Health center	East Gojjam	400.201	46823.5
2009	Amoxicillin	50X10	90	Health center	West Gojjam	397.987	35818.8
2009	Amoxicillin	50X10	389	Hospital	Bahir Dar City Administration	391.282	152209
2009	Amoxicillin	50X10	50	Health center	East Gojjam	402.812	20140.6
2009	Amoxicillin	50X10	2	Drug store	Bahir Dar City Administration	397.79	795.58
2009	Amoxicillin	50X10	55	Health center	West Gojjam	402.893	22159.1
2009	Amoxicillin	50X10	40	Hospital	West Gojjam	403.7	16148
2009	Amoxicillin	50X10	15	Health center	West Gojjam	388.78	5831.7
2009	Amoxicillin	50X10	15	Health center	West Gojjam	401.48	6022.2
2009	Amoxicillin	50X10	27	Drug store	Bahir Dar City Administration	399.176	10777.8
2009	Amoxicillin	50X10	4	Health center	Awi	391.93	1567.72
2009	Amoxicillin	50X10	260	Health center	West Gojjam	391.637	101826
2010	Amoxicillin	100 ml	80	Hospital	West Gojjam	17.25	1380
2009	Amoxicillin	50X10	224	Health center	South Gondar	398.488	89261.4
2009	Amoxicillin	50X10	181	Health center	West Gojjam	398.754	72174.5
2009	Amoxicillin	50X10	14	Health center	North Gondar	388.78	5442.92
2009	Amoxicillin	50X10	7	Drug store	West Gojjam	392.641	2748.49
2009	Amoxicillin	50X10	150	Health center	South Gondar	398.128	59719.2
2009	Amoxicillin	50X10	40	Health center	East Gojjam	392.51	15700.4
2009	Amoxicillin	50X10	20	Health center	East Gojjam	401.48	8029.6
2009	Amoxicillin	50X10	50	Health center	South Gondar	388.78	19439
2009	Amoxicillin	50X10	50	Health center	East Gojjam	400.716	20035.8
2009	Amoxicillin	50X10	68	Health center	West Gojjam	399.984	27198.9
2009	Amoxicillin	50X10	35	Health center	South Gondar	401.569	14054.9
2009	Amoxicillin	50X10	50	Health center	South Gondar	400.525	20026.2
2009	Amoxicillin	50X10	5	Pharmacy	West Gojjam	397.79	1988.95
2009	Amoxicillin	50X10	32	Health center	West Gojjam	396.706	12694.6
2009	Amoxicillin	50X10	3	Drug store	West Gojjam	403.7	1211.1
2009	Amoxicillin	50X10	60	Health center	East Gojjam	391.267	23476
2009	Amoxicillin	50X10	155	Hospital	Awi	400.331	62051.3
2009	Amoxicillin	50X10	90	Health center	Awi	395.411	35587
2009	Amoxicillin	50X10	40	Health center	Bahir Dar City Administration	391.765	15670.6
2009	Amoxicillin	50X10	100	Health center	South Gondar	397.414	39741.4
2009	Amoxicillin	50X10	142	Health center	East Gojjam	396.665	56326.4
2009	Amoxicillin	50X10	10	Health center	East Gojjam	403.7	4037
2009	Amoxicillin	50X10	90	Health center	Awi	403.7	36333
2009	Amoxicillin	50X10	23	Health center	West Gojjam	403.7	9285.1
2009	Amoxicillin	50X10	4	Drug store	West Gojjam	391.93	1567.72
2009	Amoxicillin	50X10	30	Pharmacy	Bahir Dar City Administration	403.7	12111
2009	Amoxicillin	50X10	50	Health center	South Gondar	401.346	20067.3
2009	Amoxicillin	50X10	6	Health center	East Gojjam	388.78	2332.68
2009	Amoxicillin	50X10	146	Health center	East Gojjam	403.7	58940.2
2009	Amoxicillin	50X10	185	Health center	West Gojjam	403.7	74684.5
2009	Amoxicillin	50X10	49	Health center	South Gondar	393.964	19304.2
2009	Amoxicillin	50X10	38	Health center	East Gojjam	394.456	14989.3
2009	Amoxicillin	50X10	43	Health center	East Gojjam	394.175	16949.5
2009	Amoxicillin	50X10	45	Health center	East Gojjam	403.7	18166.5
2009	Amoxicillin	50X10	65	Health center	East Gojjam	403.7	26240.5
2009	Amoxicillin	50X10	10	Health center	Awi	403.7	4037
2009	Amoxicillin	50X10	60	Health center	Awi	402.96	24177.6
2009	Amoxicillin	50X10	30	Health center	East Gojjam	391.405	11742.1
2009	Amoxicillin	50X10	3	Health center	South Gondar	401.48	1204.44
2009	Amoxicillin	50X10	15	Health center	West Gojjam	388.78	5831.7
2009	Amoxicillin	50X10	30	Health center	Awi	401.48	12044.4
2009	Amoxicillin	50X10	40	Health center	East Gojjam	388.78	15551.2
2009	Amoxicillin	50X10	55	Health center	South Gondar	392.427	21583.5
2009	Amoxicillin	50X10	70	Health center	Awi	399.437	27960.6
2009	Amoxicillin	50X10	65	Health center	East Gojjam	388.78	25270.7
2009	Amoxicillin	50X10	230	Health center	South Gondar	396.788	91261.3
2009	Amoxicillin	50X10	149	Health center	Bahir Dar City Administration	393.793	58675.2
2009	Amoxicillin	50X10	10	Drug store	Bahir Dar City Administration	403.7	4037
2009	Amoxicillin	50X10	105	Health center	South Gondar	399.12	41907.6
2009	Amoxicillin	50X10	190	Health center	East Gojjam	397.502	75525.4
2009	Amoxicillin	50X10	180	Health center	West Gojjam	395.566	71201.9
2009	Amoxicillin	50X10	4	Drug store	Bahir Dar City Administration	388.78	1555.12
2009	Amoxicillin	50X10	267	Health center	East Gojjam	403.7	107788
2009	Amoxicillin	50X10	159	Health center	Awi	395.24	62843.1
2009	Amoxicillin	50X10	200	Hospital	Awi	401.48	80296
2009	Amoxicillin	50X10	30	Drug store	Awi	401.48	12044.4
2009	Amoxicillin	50X10	137	Health center	West Gojjam	403.376	55262.5
2009	Amoxicillin	50X10	20	Health center	East Gojjam	401.48	8029.6
2009	Amoxicillin	50X10	135	Health center	South Gondar	398.119	53746
2009	Amoxicillin	50X10	100	Health center	South Gondar	388.78	38878
2009	Amoxicillin	50X10	179	Health center	Awi	396.986	71060.5
2009	Amoxicillin	50X10	66	Health center	Awi	403.7	26644.2
2009	Amoxicillin	50X10	21	Health center	East Gojjam	399.437	8388.18
2009	Amoxicillin	50X10	35	Health center	South Gondar	400.337	14011.8
2009	Amoxicillin	50X10	195	Health center	West Gojjam	399.191	77842.3
2009	Amoxicillin	50X10	3	Drug store	Bahir Dar City Administration	397.657	1192.97
2009	Amoxicillin	50X10	10	Drug store	West Gojjam	395.81	3958.1
2009	Amoxicillin	50X10	85	Health center	West Gojjam	394.924	33568.5
2009	Amoxicillin	50X10	8	Health center	West Gojjam	388.78	3110.24
2009	Amoxicillin	50X10	13	Health center	Awi	394.646	5130.4
2009	Amoxicillin	50X10	4	Drug store	East Gojjam	388.78	1555.12
2009	Amoxicillin	50X10	110	Health center	East Gojjam	398.524	43837.6
2009	Amoxicillin	50X10	56	Health center	East Gojjam	397.11	22238.2
2009	Amoxicillin	50X10	50	Health center	Awi	403.256	20162.8
2009	Amoxicillin	50X10	55	Health center	Awi	393.995	21669.7
2009	Amoxicillin	50X10	10	Pharmacy	Bahir Dar City Administration	403.7	4037
2009	Amoxicillin	50X10	5	Health center	East Gojjam	403.7	2018.5
2009	Amoxicillin	50X10	182	Health center	South Gondar	399.064	72629.6
2009	Amoxicillin	50X10	125	Health center	South Gondar	398.556	49819.5
2009	Amoxicillin	50X10	90	Health center	West Gojjam	396.914	35722.3
2009	Amoxicillin	50X10	70	Health center	South Gondar	397.306	27811.4
2009	Amoxicillin	50X10	100	Health center	West Gojjam	398.336	39833.6
2009	Amoxicillin	50X10	30	Health center	North Gondar	388.78	11663.4
2009	Amoxicillin	50X10	98	Health center	South Gondar	402.839	39478.2
2009	Amoxicillin	50X10	125	Health center	East Gojjam	400.621	50077.6
2009	Amoxicillin	50X10	35	Health center	South Gondar	388.78	13607.3
2009	Amoxicillin	50X10	20	Health center	East Gojjam	403.7	8074
2009	Amoxicillin	50X10	30	Health center	East Gojjam	388.78	11663.4
2009	Amoxicillin	50X10	80	Health center	West Gojjam	396.775	31742
2009	Amoxicillin	50X10	180	Health center	South Gondar	395.808	71245.4
2009	Amoxicillin	50X10	10	Health center	North Wello	388.78	3887.8
2009	Amoxicillin	50X10	64	Health center	West Gojjam	403.7	25836.8
2009	Amoxicillin	50X10	3	Health center	South Gondar	400.52	1201.56
2009	Amoxicillin	50X10	4	Health center	East Gojjam	403.7	1614.8
2009	Amoxicillin	50X10	111	Health center	East Gojjam	398.023	44180.6
2009	Amoxicillin	50X10	4	Pharmacy	East Gojjam	388.78	1555.12
2009	Amoxicillin	50X10	225	Health center	West Gojjam	398.952	89764.2
2009	Amoxicillin	50X10	88	Health center	West Gojjam	394.98	34758.2
2009	Amoxicillin	50X10	137	Health center	South Gondar	402.239	55106.8
2009	Amoxicillin	50X10	17	Health center	East Gojjam	394.009	6698.16
2009	Amoxicillin	50X10	123	Health center	West Gojjam	395.392	48633.2
2009	Amoxicillin	50X10	40	Health center	West Gojjam	403.7	16148
2009	Amoxicillin	50X10	50	Health center	South Gondar	391.764	19588.2
2009	Amoxicillin	50X10	20	Health center	West Gojjam	403.7	8074
2009	Amoxicillin	50X10	120	Health center	South Gondar	398.075	47769
2009	Amoxicillin	50X10	7	Health center	South Gondar	388.78	2721.46
2009	Amoxicillin	50X10	60	Health center	West Gojjam	401.85	24111
2009	Amoxicillin	50X10	10	Health center	West Gojjam	388.78	3887.8
2009	Amoxicillin	50X10	20	Health center	East Gojjam	403.7	8074
2009	Amoxicillin	50X10	40	Hospital	East Gojjam	401.48	16059.2
2009	Amoxicillin	50X10	83	Health center	East Gojjam	403.299	33473.8
2009	Amoxicillin	50X10	30	Health center	South Gondar	398.727	11961.8
2009	Amoxicillin	50X10	4	Drug store	East Gojjam	388.78	1555.12
2009	Amoxicillin	50X10	45	Health center	West Gojjam	395.411	17793.5
2009	Amoxicillin	50X10	25	Health center	West Gojjam	403.7	10092.5
2009	Amoxicillin	50X10	270	Health center	West Gojjam	399.151	107771
2009	Amoxicillin	50X10	30	Health center	South Gondar	401.48	12044.4
2009	Amoxicillin	50X10	454	Health center	West Gojjam	402.848	182893
2009	Amoxicillin	50X10	21	Health center	South Gondar	393.043	8253.9
2009	Amoxicillin	50X10	50	Hospital	South Gondar	401.48	20074
2009	Amoxicillin	50X10	130	Health center	South Gondar	395.835	51458.6
2009	Amoxicillin	50X10	4	Pharmacy	Bahir Dar City Administration	388.78	1555.12
2009	Amoxicillin	50X10	90	Health center	Awi	395.411	35587
2009	Amoxicillin	50X10	4	Drug store	West Gojjam	388.78	1555.12
2009	Amoxicillin	50X10	270	Health center	West Gojjam	400.417	108112
2009	Amoxicillin	50X10	175	Hospital	West Gojjam	400.105	70018.4
2009	Amoxicillin	50X10	80	Health center	East Gojjam	398.105	31848.4
2009	Amoxicillin	50X10	30	Health center	East Gojjam	403.7	12111
2009	Amoxicillin	50X10	90	Hospital	East Gojjam	401.159	36104.3
2009	Amoxicillin	50X10	42	Health center	Awi	396.15	16638.3
2009	Amoxicillin	50X10	25	Health center	East Gojjam	396.4	9910
2009	Amoxicillin	50X10	30	Health center	Bahir Dar City Administration	399.777	11993.3
2009	Amoxicillin	50X10	25	Health center	East Gojjam	394.284	9857.1
2009	Amoxicillin	50X10	24	Drug store	Bahir Dar City Administration	401.213	9629.12
2009	Amoxicillin	50X10	60	Health center	South Gondar	391.267	23476
2009	Amoxicillin	50X10	14	Drug store	East Gojjam	394.701	5525.82
2009	Amoxicillin	50X10	90	Health center	Awi	402.96	36266.4
2009	Amoxicillin	50X10	45	Health center	East Gojjam	390.438	17569.7
2009	Amoxicillin	50X10	10	Health center	East Gojjam	403.7	4037
2009	Amoxicillin	50X10	103	Hospital	East Gojjam	401.202	41323.8
2009	Amoxicillin	50X10	74	Health center	East Gojjam	401.885	29739.5
2009	Amoxicillin	50X10	25	Health center	South Gondar	402.812	10070.3
2009	Amoxicillin	50X10	5	Drug store	East Gojjam	397.79	1988.95
2009	Amoxicillin	50X10	22	Health center	East Gojjam	395.562	8702.36
2009	Amoxicillin	50X10	20	Health center	West Gojjam	403.7	8074
2009	Amoxicillin	50X10	125	Hospital	South Gondar	403.7	50462.5
2009	Amoxicillin	50X10	88	Health center	South Gondar	400.935	35282.2
2009	Amoxicillin	50X10	4	Drug store	Bahir Dar City Administration	388.78	1555.12
2009	Amoxicillin	50X10	4	Pharmacy	Bahir Dar City Administration	388.78	1555.12
2009	Amoxicillin	50X10	25	Clinic	North Wello	403.7	10092.5
2009	Amoxicillin	50X10	65	Health center	West Gojjam	389.749	25333.7
2009	Amoxicillin	50X10	110	Health center	West Gojjam	403.7	44407
2009	Amoxicillin	50X10	90	Health center	East Gojjam	397.674	35790.7
2009	Amoxicillin	50X10	10	Pharmacy	Bahir Dar City Administration	397.79	3977.9
2009	Amoxicillin	50X10	65	Health center	West Gojjam	393.091	25550.9
2009	Amoxicillin	50X10	50	Health center	West Gojjam	388.78	19439
2009	Amoxicillin	50X10	32	Health center	South Gondar	397.14	12708.5
2009	Amoxicillin	50X10	50	Clinic	West Gojjam	395.81	19790.5
2009	Amoxicillin	50X10	50	Health center	South Gondar	394.304	19715.2
2009	Amoxicillin	50X10	30	Health center	West Gojjam	391.93	11757.9
2009	Amoxicillin	50X10	60	Health center	East Gojjam	399.415	23964.9
2009	Amoxicillin	50X10	4	Pharmacy	North Gondar	388.78	1555.12
2009	Amoxicillin	50X10	2	Health center	South Gondar	403.7	807.4
2009	Amoxicillin	50X10	96	Health center	East Gojjam	403.122	38699.7
2009	Amoxicillin	50X10	14	Drug store	South Gondar	399.437	5592.12
2009	Amoxicillin	50X10	6	Health center	South Gondar	388.78	2332.68
2009	Amoxicillin	50X10	45	Health center	Waghemira	403.7	18166.5
2009	Amoxicillin	50X10	14	Health center	West Gojjam	399.437	5592.12
2009	Amoxicillin	50X10	99	Health center	West Gojjam	403.005	39897.5
2009	Amoxicillin	50X10	80	Health center	West Gojjam	398.105	31848.4
2009	Amoxicillin	50X10	100	Health center	West Gojjam	403.7	40370
2009	Amoxicillin	50X10	67	Health center	East Gojjam	403.7	27047.9
2009	Amoxicillin	50X10	10	Health center	East Gojjam	403.7	4037
2009	Amoxicillin	50X10	10	Health center	South Gondar	403.7	4037
2009	Amoxicillin	50X10	22	Health center	East Gojjam	396.994	8733.86
2009	Amoxicillin	50X10	132	Health center	Bahir Dar City Administration	395.195	52165.8
2009	Amoxicillin	50X10	98	Health center	Bahir Dar City Administration	398.493	39052.3
2009	Amoxicillin	50X10	160	Health center	West Gojjam	398.483	63757.2
2009	Amoxicillin	50X10	3	Health center	South Gondar	403.7	1211.1
2009	Amoxicillin	50X10	105	Health center	South Gondar	401.458	42153.1
2009	Amoxicillin	50X10	73	Health center	East Gojjam	403.7	29470.1
2009	Amoxicillin	50X10	2	Pharmacy	Bahir Dar City Administration	388.78	777.56
2009	Amoxicillin	50X10	14	Health center	South Gondar	403.7	5651.8
2009	Amoxicillin	50X10	50	Drug store	South Gondar	393.024	19651.2
2009	Amoxicillin	50X10	3	Clinic	North Gondar	401.48	1204.44
2009	Amoxicillin	50X10	100	Hospital	South Gondar	401.48	40148
2009	Amoxicillin	50X10	150	Health center	South Gondar	397.657	59648.5
2009	Amoxicillin	50X10	2	Drug store	Bahir Dar City Administration	395.81	791.62
2009	Amoxicillin	50X10	40	Health center	West Gojjam	395.13	15805.2
2009	Amoxicillin	50X10	12	Health center	West Gojjam	403.33	4839.96
2009	Amoxicillin	50X10	50	Health center	East Gojjam	398.558	19927.9
2009	Amoxicillin	50X10	22	Health center	East Gojjam	388.78	8553.16
2009	Amoxicillin	50X10	1	Health center	East Gojjam	388.78	388.78
2009	Amoxicillin	50X10	10	Drug store	West Gojjam	395.81	3958.1
2009	Amoxicillin	50X10	52	Health center	West Gojjam	401.692	20888
2009	Amoxicillin	50X10	10	Health center	South Gondar	391.93	3919.3
2009	Amoxicillin	50X10	115	Health center	Bahir Dar City Administration	394.405	45356.6
2009	Amoxicillin	50X10	14	Drug store	West Gojjam	399.437	5592.12
2009	Amoxicillin	50X10	21	Health center	South Gondar	402.009	8442.18
2009	Amoxicillin	50X10	4	Drug store	South Gondar	400.52	1602.08
2009	Amoxicillin	50X10	15	Health center	Bahir Dar City Administration	396.017	5940.25
2009	Amoxicillin	50X10	24	Health center	East Gojjam	395.13	9483.12
2009	Amoxicillin	50X10	10	Drug store	East Gojjam	401.48	4014.8
2009	Amoxicillin	50X10	70	Health center	Awi	400.337	28023.6
2009	Amoxicillin	50X10	18	Health center	East Gojjam	401.053	7218.96
2009	Amoxicillin	50X10	90	Health center	West Gojjam	398.727	35885.4
2009	Amoxicillin	50X10	10	Health center	West Gojjam	403.7	4037
2009	Amoxicillin	50X10	20	Health center	South Gondar	388.78	7775.6
2009	Amoxicillin	50X10	25	Health center	West Gojjam	394.748	9868.7
2009	Amoxicillin	50X10	145	Health center	South Gondar	393.777	57097.7
2009	Amoxicillin	50X10	100	Hospital	South Gondar	401.48	40148
2009	Amoxicillin	50X10	80	Health center	West Gojjam	396.24	31699.2
2009	Amoxicillin	50X10	15	Health center	East Gojjam	388.78	5831.7
2009	Amoxicillin	50X10	300	Health center	South Gondar	397.097	119129
2009	Amoxicillin	50X10	40	Drug store	West Gojjam	397.26	15890.4
2009	Amoxicillin	50X10	180	Health center	West Gojjam	398.233	71682
2009	Amoxicillin	50X10	76	Health center	West Gojjam	395.718	30074.6
2009	Amoxicillin	50X10	18	Health center	Awi	393.753	7087.56
2009	Amoxicillin	50X10	35	Health center	East Gojjam	395.174	13831.1
2009	Amoxicillin	50X10	15	Health center	South Gondar	398.297	5974.45
2009	Amoxicillin	50X10	42	Health center	East Gojjam	397.661	16701.8
2009	Amoxicillin	50X10	10	Health center	East Gojjam	403.7	4037
2009	Amoxicillin	50X10	26	Health center	East Gojjam	403.7	10496.2
2009	Amoxicillin	50X10	75	Health center	South Gondar	388.78	29158.5
2009	Amoxicillin	50X10	15	Health center	South Gondar	402.131	6031.96
2009	Amoxicillin	50X10	68	Health center	West Gojjam	403.047	27407.2
2009	Amoxicillin	50X10	8	Pharmacy	South Gondar	398.105	3184.84
2009	Amoxicillin	50X10	24	Health center	East Gojjam	403.7	9688.8
2009	Amoxicillin	50X10	56	Health center	Awi	403.7	22607.2
2009	Amoxicillin	50X10	100	Health center	West Gojjam	395.13	39513
2009	Amoxicillin	50X10	60	Health center	Awi	400.487	24029.2
2009	Amoxicillin	50X10	14	Pharmacy	Awi	395.216	5533.02
2009	Amoxicillin	50X10	100	Clinic	North Gondar	388.78	38878
2009	Amoxicillin	50X10	65	Health center	East Gojjam	401.085	26070.5
2009	Amoxicillin	50X10	50	Health center	East Gojjam	396.844	19842.2
2009	Amoxicillin	50X10	15	Health center	Awi	403.7	6055.5
2009	Amoxicillin	50X10	80	Health center	East Gojjam	399.97	31997.6
2009	Amoxicillin	50X10	22	Health center	East Gojjam	394.205	8672.52
2009	Amoxicillin	50X10	40	Health center	West Gojjam	394.491	15779.6
2009	Amoxicillin	50X10	35	Health center	East Gojjam	403.066	14107.3
2009	Amoxicillin	50X10	110	Health center	West Gojjam	398.824	43870.6
2009	Amoxicillin	50X10	10	Health center	East Gojjam	396.24	3962.4
2009	Amoxicillin	50X10	76	Health center	East Gojjam	393.884	29935.2
2009	Amoxicillin	50X10	131	Hospital	East Gojjam	395.299	51784.2
2009	Amoxicillin	50X10	83	Health center	East Gojjam	396.51	32910.3
2009	Amoxicillin	50X10	15	Health center	East Gojjam	401.48	6022.2
2009	Amoxicillin	50X10	10	Health center	East Gojjam	391.93	3919.3
2009	Amoxicillin	50X10	70	Health center	East Gojjam	395.174	27662.2
2009	Amoxicillin	50X10	80	Hospital	North Wello	401.48	32118.4
2009	Amoxicillin	50X10	3	Health center	South Gondar	391.6	1174.8
2009	Amoxicillin	50X10	53	Health center	West Gojjam	393.373	20848.8
2009	Amoxicillin	50X10	2	Pharmacy	Bahir Dar City Administration	388.78	777.56
2009	Amoxicillin	50X10	9	Health center	East Gojjam	397.069	3573.62
2009	Amoxicillin	50X10	20	Hospital	North Wello	403.7	8074
2009	Amoxicillin	50X10	9	Pharmacy	Bahir Dar City Administration	393.786	3544.07
2009	Amoxicillin	50X10	4	Drug store	Awi	388.78	1555.12
2009	Amoxicillin	50X10	34	Health center	East Gojjam	403.7	13725.8
2009	Amoxicillin	50X10	25	Health center	East Gojjam	403.7	10092.5
2009	Amoxicillin	50X10	63	Health center	West Gojjam	397.779	25060.1
2009	Amoxicillin	50X10	20	Health center	East Gojjam	401.48	8029.6
2009	Amoxicillin	50X10	6	Health center	East Gojjam	388.78	2332.68
2009	Amoxicillin	50X10	14	Drug store	Bahir Dar City Administration	395.216	5533.02
2009	Amoxicillin	50X10	168	Health center	West Gojjam	403.7	67821.6
2009	Amoxicillin	50X10	4	Drug store	Bahir Dar City Administration	388.78	1555.12
2009	Amoxicillin	50X10	162	Health center	West Gojjam	396.332	64205.8
2009	Amoxicillin	50X10	128	Health center	West Gojjam	397.872	50927.6
2009	Amoxicillin	50X10	4	Drug store	Awi	388.78	1555.12
2009	Amoxicillin	50X10	9	Health center	South Gondar	398.469	3586.22
2009	Amoxicillin	50X10	27	Health center	West Gojjam	399.832	10795.5
2009	Amoxicillin	50X10	34	Health center	Bahir Dar City Administration	402.394	13681.4
2009	Amoxicillin	50X10	25	Health center	Bahir Dar City Administration	401.924	10048.1
2009	Amoxicillin	50X10	40	Health center	West Gojjam	399.97	15998.8
2009	Amoxicillin	50X10	135	Health center	Awi	399.427	53922.6
2009	Amoxicillin	50X10	120	Health center	Awi	403.7	48444
2009	Amoxicillin	50X10	10	Health center	South Gondar	388.78	3887.8
2009	Amoxicillin	50X10	7	Health center	East Gojjam	397.387	2781.71
2009	Amoxicillin	50X10	14	Pharmacy	Bahir Dar City Administration	395.216	5533.02
2009	Amoxicillin	50X10	14	Pharmacy	Bahir Dar City Administration	395.216	5533.02
2009	Amoxicillin/clavulanic	100 ml	20	Health center	Bahir Dar City Administration	33.4	668
2009	Amoxicillin/clavulanic	100 ml	30	Health center	West Gojjam	32.98	989.4
2009	Amoxicillin/clavulanic	100 ml	10	Health center	West Gojjam	32.98	329.8
2009	Amoxicillin/clavulanic	100 ml	140	Health center	Awi	32.98	4617.2
2009	Amoxicillin/clavulanic	100 ml	30	Hospital	Bahir Dar City Administration	32.98	989.4
2009	Amoxicillin/clavulanic	100 ml	30	Health center	West Gojjam	32.98	989.4
2009	Amoxicillin/clavulanic	100 ml	30	Health center	Awi	32.98	989.4
2009	Amoxicillin/clavulanic	100 ml	50	Health center	West Gojjam	32.98	1649
2009	Amoxicillin/clavulanic	100 ml	50	Health center	West Gojjam	30.94	1547
2009	Amoxicillin/clavulanic	100 ml	50	Health center	South Gondar	32.98	1649
2009	Amoxicillin/clavulanic	100 ml	85	Health center	East Gojjam	32.98	2803.3
2009	Amoxicillin/clavulanic	100 ml	200	Health center	South Gondar	32.98	6596
2009	Amoxicillin/clavulanic	100 ml	60	Health center	Awi	33.4	2004
2009	Amoxicillin/clavulanic	100 ml	100	Health center	West Gojjam	33.19	3319
2009	Amoxicillin/clavulanic	100 ml	50	Clinic	Bahir Dar City Administration	32.98	1649
2009	Amoxicillin/clavulanic	100 ml	5	Health center	South Gondar	32.98	164.9
2009	Amoxicillin/clavulanic	100 ml	18	Health center	South Gondar	32.98	593.64
2009	Amoxicillin/clavulanic	100 ml	30	Health center	West Gojjam	32.98	989.4
2009	Amoxicillin/clavulanic	100 ml	10	Health center	East Gojjam	32.98	329.8
2009	Amoxicillin/clavulanic	100 ml	20	Health center	West Gojjam	32.98	659.6
2009	Amoxicillin/clavulanic	100 ml	150	Health center	Awi	32.98	4947
2009	Amoxicillin/clavulanic	100 ml	40	Health center	South Gondar	32.98	1319.2
2009	Amoxicillin/clavulanic	100 ml	60	Health center	West Gojjam	32.98	1978.8
2009	Amoxicillin/clavulanic	100 ml	150	Hospital	West Gojjam	52.66	7899
2009	Amoxicillin/clavulanic	100 ml	140	Health center	Awi	32.98	4617.2
2009	Amoxicillin/clavulanic	100 ml	30	Health center	Bahir Dar City Administration	32.98	989.4
2009	Amoxicillin/clavulanic	100 ml	70	Health center	West Gojjam	32.98	2308.6
2009	Amoxicillin/clavulanic	100 ml	20	Health center	Awi	32.98	659.6
2009	Amoxicillin/clavulanic	100 ml	155	Health center	Awi	36.789	5702.3
2009	Amoxicillin/clavulanic	100 ml	10	Hospital	East Gojjam	33.4	334
2009	Amoxicillin/clavulanic	100 ml	40	Health center	West Gojjam	52.66	2106.4
2009	Amoxicillin/clavulanic	100 ml	10	Health center	West Gojjam	32.98	329.8
2009	Amoxicillin/clavulanic	100 ml	70	Health center	West Gojjam	32.6011	2282.08
2009	Amoxicillin/clavulanic	100 ml	220	Health center	Awi	33.1136	7285
2009	Amoxicillin/clavulanic	100 ml	30	Health center	East Gojjam	32.98	989.4
2009	Amoxicillin/clavulanic	100 ml	20	Health center	West Gojjam	32.98	659.6
2009	Amoxicillin/clavulanic	100 ml	50	Health center	Awi	33.4	1670
2009	Amoxicillin/clavulanic	100 ml	650	Hospital	Awi	33.0123	21458
2009	Amoxicillin/clavulanic	100 ml	10	Health center	Awi	32.98	329.8
2009	Amoxicillin/clavulanic	100 ml	10	Health center	East Gojjam	32.98	329.8
2009	Amoxicillin/clavulanic	100 ml	10	Health center	East Gojjam	32.98	329.8
2009	Amoxicillin/clavulanic	100 ml	300	Hospital	East Gojjam	31.62	9486
2009	Amoxicillin/clavulanic	100 ml	20	Health center	East Gojjam	33.19	663.8
2009	Amoxicillin/clavulanic	100 ml	30	Health center	South Gondar	32.98	989.4
2009	Amoxicillin/clavulanic	100 ml	30	Health center	West Gojjam	32.98	989.4
2009	Amoxicillin/clavulanic	100 ml	100	Health center	West Gojjam	30.94	3094
2009	Amoxicillin/clavulanic	100 ml	10	Hospital	East Gojjam	33.4	334
2009	Amoxicillin/clavulanic	100 ml	5	Health center	East Gojjam	32.98	164.9
2009	Amoxicillin/clavulanic	100 ml	100	Hospital	North Gondar	32.98	3298
2009	Amoxicillin/clavulanic	100 ml	30	Health center	West Gojjam	32.98	989.4
2009	Amoxicillin/clavulanic	100 ml	20	Health center	South Gondar	32.98	659.6
2009	Amoxicillin/clavulanic	100 ml	130	Health center	South Gondar	32.98	4287.4
2009	Amoxicillin/clavulanic	100 ml	20	Health center	West Gojjam	32.98	659.6
2009	Amoxicillin/clavulanic	100 ml	50	Hospital	West Gojjam	32.98	1649
2009	Amoxicillin/clavulanic	100 ml	100	Health center	South Gondar	32.98	3298
2009	Amoxicillin/clavulanic	100 ml	82	Health center	East Gojjam	33.3385	2733.76
2009	Amoxicillin/clavulanic	100 ml	30	Health center	South Gondar	32.98	989.4
2009	Amoxicillin/clavulanic	100 ml	120	Health center	South Gondar	33.05	3966
2009	Amoxicillin/clavulanic	100 ml	50	Drug store	East Gojjam	30.94	1547
2009	Amoxicillin/clavulanic	100 ml	36	Health center	East Gojjam	32.98	1187.28
2009	Amoxicillin/clavulanic	100 ml	90	Health center	Awi	32.98	2968.2
2009	Amoxicillin/clavulanic	100 ml	100	Health center	South Gondar	32.98	3298
2009	Amoxicillin/clavulanic	100 ml	50	Health center	West Gojjam	30.94	1547
2009	Amoxicillin/clavulanic	100 ml	50	Hospital	West Gojjam	32.98	1649
2009	Amoxicillin/clavulanic	100 ml	50	Health center	West Gojjam	32.98	1649
2009	Amoxicillin/clavulanic	100 ml	90	Health center	West Gojjam	32.98	2968.2
2010	Amoxicillin	100 ml	100	Hospital	West Gojjam	17.25	1725
2009	Amoxicillin/clavulanic	100 ml	150	Health center	South Gondar	32.98	4947
2009	Amoxicillin/clavulanic	100 ml	50	Health center	West Gojjam	30.94	1547
2009	Amoxicillin/clavulanic	100 ml	90	Health center	South Gondar	32.98	2968.2
2009	Amoxicillin/clavulanic	100 ml	50	Health center	South Gondar	32.98	1649
2009	Amoxicillin/clavulanic	100 ml	56	Health center	Awi	32.98	1846.88
2009	Amoxicillin/clavulanic	100 ml	600	Health center	Bahir Dar City Administration	32.98	19788
2009	Amoxicillin/clavulanic	100 ml	11	Health center	West Gojjam	32.98	362.78
2009	Amoxicillin/clavulanic	100 ml	40	Health center	East Gojjam	32.98	1319.2
2009	Amoxicillin/clavulanic	100 ml	40	Health center	West Gojjam	32.98	1319.2
2009	Amoxicillin/clavulanic	100 ml	40	Health center	South Gondar	32.98	1319.2
2009	Amoxicillin/clavulanic	100 ml	10	Health center	East Gojjam	32.98	329.8
2009	Amoxicillin/clavulanic	100 ml	130	Health center	Awi	32.98	4287.4
2009	Amoxicillin/clavulanic	100 ml	10	Health center	East Gojjam	32.98	329.8
2009	Amoxicillin/clavulanic	100 ml	150	Health center	Bahir Dar City Administration	32.98	4947
2009	Amoxicillin/clavulanic	100 ml	50	Health center	South Gondar	32.98	1649
2009	Amoxicillin/clavulanic	100 ml	1850	Clinic	South Gondar	32.98	61013
2009	Amoxicillin/clavulanic	100 ml	50	Health center	Awi	32.98	1649
2009	Amoxicillin/clavulanic	100 ml	284	Hospital	Awi	52.66	14955.4
2009	Amoxicillin/clavulanic	100 ml	445	Health center	West Gojjam	33.1452	14749.6
2009	Amoxicillin/clavulanic	100 ml	20	Health center	South Gondar	32.98	659.6
2009	Amoxicillin/clavulanic	100 ml	50	Health center	Awi	32.98	1649
2009	Amoxicillin/clavulanic	100 ml	50	Health center	West Gojjam	32.98	1649
2009	Amoxicillin/clavulanic	100 ml	50	Health center	Awi	32.98	1649
2009	Amoxicillin/clavulanic	100 ml	25	Health center	East Gojjam	32.98	824.5
2009	Amoxicillin/clavulanic	100 ml	60	Health center	North Gondar	32.98	1978.8
2009	Amoxicillin/clavulanic	100 ml	20	Health center	South Gondar	32.98	659.6
2009	Amoxicillin/clavulanic	100 ml	30	Health center	East Gojjam	32.98	989.4
2009	Amoxicillin/clavulanic	100 ml	60	Health center	West Gojjam	32.98	1978.8
2009	Amoxicillin/clavulanic	100 ml	110	Health center	South Gondar	32.98	3627.8
2009	Amoxicillin/clavulanic	100 ml	150	Health center	West Gojjam	32.98	4947
2009	Amoxicillin/clavulanic	100 ml	10	Health center	South Gondar	32.98	329.8
2009	Amoxicillin/clavulanic	100 ml	30	Health center	West Gojjam	32.98	989.4
2009	Amoxicillin/clavulanic	100 ml	3	Health center	West Gojjam	33.4	100.2
2009	Amoxicillin/clavulanic	100 ml	60	Health center	South Gondar	32.98	1978.8
2009	Amoxicillin/clavulanic	100 ml	50	Health center	West Gojjam	33.4	1670
2009	Amoxicillin/clavulanic	100 ml	100	Health center	West Gojjam	32.98	3298
2009	Amoxicillin/clavulanic	100 ml	50	Health center	East Gojjam	32.98	1649
2009	Amoxicillin/clavulanic	100 ml	120	Health center	East Gojjam	32.98	3957.6
2009	Amoxicillin/clavulanic	100 ml	60	Health center	South Gondar	32.98	1978.8
2009	Amoxicillin/clavulanic	100 ml	48	Health center	West Gojjam	30.94	1485.12
2009	Amoxicillin/clavulanic	100 ml	160	Hospital	West Gojjam	33.4	5344
2009	Amoxicillin/clavulanic	100 ml	150	Hospital	East Gojjam	30.94	4641
2009	Amoxicillin/clavulanic	100 ml	80	Health center	Awi	33.2425	2659.4
2009	Amoxicillin/clavulanic	100 ml	30	Health center	East Gojjam	32.98	989.4
2009	Amoxicillin/clavulanic	100 ml	100	Hospital	East Gojjam	32.98	3298
2009	Amoxicillin/clavulanic	100 ml	20	Health center	East Gojjam	32.98	659.6
2009	Amoxicillin/clavulanic	100 ml	50	Health center	South Gondar	32.98	1649
2009	Amoxicillin/clavulanic	100 ml	300	Hospital	South Gondar	32.98	9894
2009	Amoxicillin/clavulanic	100 ml	20	Health center	South Gondar	32.98	659.6
2009	Amoxicillin/clavulanic	100 ml	10	Health center	West Gojjam	32.98	329.8
2009	Amoxicillin/clavulanic	100 ml	20	Health center	West Gojjam	32.98	659.6
2009	Amoxicillin/clavulanic	100 ml	20	Health center	South Gondar	32.98	659.6
2009	Amoxicillin/clavulanic	100 ml	50	Health center	South Gondar	32.98	1649
2009	Amoxicillin/clavulanic	100 ml	50	Health center	South Gondar	32.98	1649
2009	Amoxicillin/clavulanic	100 ml	450	Health center	West Gojjam	32.98	14841
2009	Amoxicillin/clavulanic	100 ml	25	Health center	West Gojjam	30.94	773.5
2009	Amoxicillin/clavulanic	100 ml	400	Hospital	East Gojjam	31.45	12580
2009	Amoxicillin/clavulanic	100 ml	150	Health center	Bahir Dar City Administration	32.98	4947
2009	Amoxicillin/clavulanic	100 ml	100	Health center	South Gondar	32.98	3298
2009	Amoxicillin/clavulanic	100 ml	70	Health center	East Gojjam	33.28	2329.6
2009	Amoxicillin/clavulanic	100 ml	25	Health center	South Gondar	32.98	824.5
2009	Amoxicillin/clavulanic	100 ml	20	Health center	East Gojjam	32.98	659.6
2009	Amoxicillin/clavulanic	100 ml	100	Health center	West Gojjam	32.98	3298
2009	Amoxicillin/clavulanic	100 ml	50	Health center	South Gondar	32.98	1649
2009	Amoxicillin/clavulanic	100 ml	30	Health center	East Gojjam	32.98	989.4
2009	Amoxicillin/clavulanic	100 ml	50	Health center	West Gojjam	32.98	1649
2009	Amoxicillin/clavulanic	100 ml	20	Health center	South Gondar	32.98	659.6
2009	Amoxicillin/clavulanic	100 ml	20	Health center	East Gojjam	32.98	659.6
2009	Amoxicillin/clavulanic	100 ml	340	Health center	South Gondar	32.3835	11010.4
2009	Amoxicillin/clavulanic	100 ml	50	Health center	West Gojjam	32.98	1649
2009	Amoxicillin/clavulanic	100 ml	100	Health center	Awi	33.19	3319
2009	Amoxicillin/clavulanic	100 ml	10	Health center	South Gondar	32.98	329.8
2009	Amoxicillin/clavulanic	100 ml	150	Health center	West Gojjam	33.036	4955.4
2009	Amoxicillin/clavulanic	100 ml	50	Health center	East Gojjam	32.98	1649
2009	Amoxicillin/clavulanic	100 ml	30	Health center	West Gojjam	32.98	989.4
2009	Amoxicillin/clavulanic	100 ml	50	Health center	East Gojjam	32.98	1649
2009	Amoxicillin/clavulanic	100 ml	50	Health center	East Gojjam	32.98	1649
2009	Amoxicillin/clavulanic	100 ml	30	Health center	East Gojjam	32.98	989.4
2009	Amoxicillin/clavulanic	100 ml	50	Health center	West Gojjam	52.66	2633
2009	Amoxicillin/clavulanic	100 ml	100	Health center	West Gojjam	32.98	3298
2009	Amoxicillin/clavulanic	100 ml	75	Health center	West Gojjam	32.98	2473.5
2009	Amoxicillin/clavulanic	100 ml	20	Health center	South Gondar	32.98	659.6
2009	Amoxicillin/clavulanic	100 ml	40	Health center	Awi	30.94	1237.6
2009	Amoxicillin/clavulanic	100 ml	40	Health center	Bahir Dar City Administration	61.74	2469.6
2009	Amoxicillin/clavulanic	100 ml	100	Drug store	Bahir Dar City Administration	61.74	6174
2009	Amoxicillin/clavulanic	100 ml	300	Hospital	Bahir Dar City Administration	61.74	18522
2009	Amoxicillin/clavulanic	100 ml	100	Health center	Awi	61.82	6182
2009	Amoxicillin/clavulanic	100 ml	50	Health center	Awi	61.74	3087
2009	Amoxicillin/clavulanic	100 ml	5	Drug store	Bahir Dar City Administration	61.74	308.7
2009	Amoxicillin/clavulanic	100 ml	83	Health center	South Gondar	64.1436	5323.92
2009	Amoxicillin/clavulanic	100 ml	65	Health center	East Gojjam	61.7892	4016.3
2009	Amoxicillin/clavulanic	100 ml	30	Clinic	Bahir Dar City Administration	61.74	1852.2
2009	Amoxicillin/clavulanic	100 ml	5	Health center	South Gondar	61.74	308.7
2009	Amoxicillin/clavulanic	100 ml	25	Health center	East Gojjam	61.74	1543.5
2009	Amoxicillin/clavulanic	100 ml	60	Health center	West Gojjam	61.74	3704.4
2009	Amoxicillin/clavulanic	100 ml	20	Health center	South Gondar	61.82	1236.4
2009	Amoxicillin/clavulanic	100 ml	200	Hospital	West Gojjam	65.065	13013
2009	Amoxicillin/clavulanic	100 ml	20	Drug store	West Gojjam	61.74	1234.8
2009	Amoxicillin/clavulanic	100 ml	20	Health center	North Gondar	61.82	1236.4
2009	Amoxicillin/clavulanic	100 ml	130	Health center	East Gojjam	61.74	8026.2
2009	Amoxicillin/clavulanic	100 ml	65	Health center	Awi	61.74	4013.1
2009	Amoxicillin/clavulanic	100 ml	140	Health center	Bahir Dar City Administration	61.765	8647.1
2009	Amoxicillin/clavulanic	100 ml	30	Health center	East Gojjam	61.74	1852.2
2009	Amoxicillin/clavulanic	100 ml	20	Pharmacy	Bahir Dar City Administration	61.74	1234.8
2009	Amoxicillin/clavulanic	100 ml	20	Pharmacy	West Gojjam	61.74	1234.8
2009	Amoxicillin/clavulanic	100 ml	80	Health center	Awi	65.8962	5271.7
2009	Amoxicillin/clavulanic	100 ml	5	Hospital	East Gojjam	61.74	308.7
2009	Amoxicillin/clavulanic	100 ml	10	Health center	East Gojjam	61.74	617.4
2009	Amoxicillin/clavulanic	100 ml	200	Hospital	East Gojjam	61.775	12355
2009	Amoxicillin/clavulanic	100 ml	20	Health center	West Gojjam	61.74	1234.8
2009	Amoxicillin/clavulanic	100 ml	5	Hospital	West Gojjam	61.74	308.7
2009	Amoxicillin/clavulanic	100 ml	20	Pharmacy	Bahir Dar City Administration	61.74	1234.8
2009	Amoxicillin/clavulanic	100 ml	20	Pharmacy	West Gojjam	61.74	1234.8
2009	Amoxicillin/clavulanic	100 ml	10	Health center	West Gojjam	61.81	618.1
2009	Amoxicillin/clavulanic	100 ml	150	Health center	Awi	66.1733	9926
2009	Amoxicillin/clavulanic	100 ml	450	Hospital	Awi	61.7478	27786.5
2009	Amoxicillin/clavulanic	100 ml	150	Hospital	Awi	61.74	9261
2009	Amoxicillin/clavulanic	100 ml	25	Health center	Awi	61.74	1543.5
2009	Amoxicillin/clavulanic	100 ml	55	Health center	East Gojjam	61.74	3395.7
2009	Amoxicillin/clavulanic	100 ml	70	Health center	East Gojjam	61.7514	4322.6
2009	Amoxicillin/clavulanic	100 ml	100	Hospital	East Gojjam	61.74	6174
2009	Amoxicillin/clavulanic	100 ml	40	Hospital	East Gojjam	61.74	2469.6
2009	Amoxicillin/clavulanic	100 ml	60	Hospital	East Gojjam	61.74	3704.4
2009	Amoxicillin/clavulanic	100 ml	30	Health center	East Gojjam	61.74	1852.2
2009	Amoxicillin/clavulanic	100 ml	50	Health center	West Gojjam	61.74	3087
2009	Amoxicillin/clavulanic	100 ml	65	Health center	West Gojjam	61.7523	4013.9
2009	Amoxicillin/clavulanic	100 ml	3	Health center	West Gojjam	68.39	205.17
2009	Amoxicillin/clavulanic	100 ml	10	Health center	South Gondar	61.82	618.2
2009	Amoxicillin/clavulanic	100 ml	20	Drug store	Bahir Dar City Administration	61.74	1234.8
2009	Amoxicillin/clavulanic	100 ml	100	Health center	West Gojjam	61.74	6174
2009	Amoxicillin/clavulanic	100 ml	100	Hospital	West Gojjam	61.74	6174
2009	Amoxicillin/clavulanic	100 ml	70	Health center	East Gojjam	61.74	4321.8
2009	Amoxicillin/clavulanic	100 ml	20	Pharmacy	Bahir Dar City Administration	61.74	1234.8
2009	Amoxicillin/clavulanic	100 ml	65	Health center	East Gojjam	68.39	4445.35
2009	Amoxicillin/clavulanic	100 ml	100	Health center	East Gojjam	61.74	6174
2009	Amoxicillin/clavulanic	100 ml	20	Health center	South Gondar	61.74	1234.8
2009	Amoxicillin/clavulanic	100 ml	10	Health center	East Gojjam	61.74	617.4
2009	Amoxicillin/clavulanic	100 ml	15	Drug store	West Gojjam	61.74	926.1
2009	Amoxicillin/clavulanic	100 ml	10	Health center	East Gojjam	61.74	617.4
2009	Amoxicillin/clavulanic	100 ml	10	Drug store	Bahir Dar City Administration	61.74	617.4
2009	Amoxicillin/clavulanic	100 ml	20	Health center	West Gojjam	61.74	1234.8
2009	Amoxicillin/clavulanic	100 ml	90	Hospital	West Gojjam	61.74	5556.6
2010	Amoxicillin	100 ml	406	Hospital	West Gojjam	17.25	7003.5
2009	Amoxicillin/clavulanic	100 ml	30	Health center	West Gojjam	61.74	1852.2
2009	Amoxicillin/clavulanic	100 ml	10	Health center	South Gondar	68.39	683.9
2009	Amoxicillin/clavulanic	100 ml	20	Pharmacy	West Gojjam	61.74	1234.8
2009	Amoxicillin/clavulanic	100 ml	130	Health center	South Gondar	61.74	8026.2
2009	Amoxicillin/clavulanic	100 ml	40	Health center	East Gojjam	61.78	2471.2
2009	Amoxicillin/clavulanic	100 ml	20	Pharmacy	Bahir Dar City Administration	61.74	1234.8
2009	Amoxicillin/clavulanic	100 ml	10	Drug store	Awi	61.74	617.4
2009	Amoxicillin/clavulanic	100 ml	65	Health center	East Gojjam	61.74	4013.1
2009	Amoxicillin/clavulanic	100 ml	10	Health center	East Gojjam	61.74	617.4
2009	Amoxicillin/clavulanic	100 ml	200	Health center	Awi	61.74	12348
2009	Amoxicillin/clavulanic	100 ml	130	Health center	South Gondar	61.81	8035.3
2009	Amoxicillin/clavulanic	100 ml	75	Health center	East Gojjam	61.7667	4632.5
2009	Amoxicillin/clavulanic	100 ml	180	Health center	Awi	61.74	11113.2
2009	Amoxicillin/clavulanic	100 ml	600	Hospital	Awi	61.8133	37088
2009	Amoxicillin/clavulanic	100 ml	20	Drug store	Awi	61.74	1234.8
2009	Amoxicillin/clavulanic	100 ml	70	Health center	Awi	61.74	4321.8
2009	Amoxicillin/clavulanic	100 ml	80	Health center	West Gojjam	61.74	4939.2
2009	Amoxicillin/clavulanic	100 ml	15	Drug store	Bahir Dar City Administration	61.74	926.1
2009	Amoxicillin/clavulanic	100 ml	10	Drug store	West Gojjam	61.74	617.4
2009	Amoxicillin/clavulanic	100 ml	20	Drug store	Bahir Dar City Administration	61.74	1234.8
2009	Amoxicillin/clavulanic	100 ml	50	Health center	Awi	61.74	3087
2009	Amoxicillin/clavulanic	100 ml	180	Health center	South Gondar	61.7533	11115.6
2009	Amoxicillin/clavulanic	100 ml	10	Health center	West Gojjam	61.74	617.4
2009	Amoxicillin/clavulanic	100 ml	20	Health center	South Gondar	61.74	1234.8
2009	Amoxicillin/clavulanic	100 ml	30	Health center	South Gondar	61.74	1852.2
2009	Amoxicillin/clavulanic	100 ml	260	Hospital	East Gojjam	61.74	16052.4
2009	Amoxicillin/clavulanic	100 ml	103	Health center	East Gojjam	61.74	6359.22
2009	Amoxicillin/clavulanic	100 ml	120	Hospital	South Gondar	68.39	8206.8
2009	Amoxicillin/clavulanic	100 ml	48	Health center	West Gojjam	61.74	2963.52
2009	Amoxicillin/clavulanic	100 ml	905	Hospital	West Gojjam	62.6372	56686.7
2009	Amoxicillin/clavulanic	100 ml	7	Health center	East Gojjam	61.74	432.18
2009	Amoxicillin/clavulanic	100 ml	200	Hospital	East Gojjam	61.74	12348
2009	Amoxicillin/clavulanic	100 ml	20	Drug store	Bahir Dar City Administration	61.74	1234.8
2009	Amoxicillin/clavulanic	100 ml	20	Drug store	East Gojjam	61.74	1234.8
2009	Amoxicillin/clavulanic	100 ml	50	Health center	East Gojjam	61.74	3087
2009	Amoxicillin/clavulanic	100 ml	20	Health center	East Gojjam	61.74	1234.8
2009	Amoxicillin/clavulanic	100 ml	48	Hospital	South Gondar	61.74	2963.52
2009	Amoxicillin/clavulanic	100 ml	20	Drug store	Bahir Dar City Administration	61.74	1234.8
2009	Amoxicillin/clavulanic	100 ml	80	Health center	West Gojjam	61.74	4939.2
2009	Amoxicillin/clavulanic	100 ml	20	Pharmacy	Bahir Dar City Administration	61.74	1234.8
2009	Amoxicillin/clavulanic	100 ml	30	Health center	South Gondar	61.74	1852.2
2009	Amoxicillin/clavulanic	100 ml	50	Clinic	West Gojjam	61.74	3087
2009	Amoxicillin/clavulanic	100 ml	40	Health center	West Gojjam	61.74	2469.6
2009	Amoxicillin/clavulanic	100 ml	200	Health center	Bahir Dar City Administration	61.76	12352
2009	Amoxicillin/clavulanic	100 ml	250	Health center	Bahir Dar City Administration	63.07	15767.5
2009	Amoxicillin/clavulanic	100 ml	150	Health center	West Gojjam	61.7867	9268
2009	Amoxicillin/clavulanic	100 ml	30	Health center	East Gojjam	61.74	1852.2
2009	Amoxicillin/clavulanic	100 ml	20	Pharmacy	South Gondar	61.74	1234.8
2009	Amoxicillin/clavulanic	100 ml	40	Health center	East Gojjam	61.74	2469.6
2009	Amoxicillin/clavulanic	100 ml	40	Health center	East Gojjam	61.74	2469.6
2009	Amoxicillin/clavulanic	100 ml	10	Drug store	West Gojjam	61.74	617.4
2009	Amoxicillin/clavulanic	100 ml	360	Health center	Awi	61.74	22226.4
2009	Amoxicillin/clavulanic	100 ml	90	Health center	Bahir Dar City Administration	61.7633	5558.7
2009	Amoxicillin/clavulanic	100 ml	50	Health center	West Gojjam	61.74	3087
2009	Amoxicillin/clavulanic	100 ml	180	Health center	South Gondar	68.39	12310.2
2009	Amoxicillin/clavulanic	100 ml	20	Health center	West Gojjam	61.74	1234.8
2009	Amoxicillin/clavulanic	100 ml	20	Health center	East Gojjam	65.065	1301.3
2009	Amoxicillin/clavulanic	100 ml	60	Health center	South Gondar	61.74	3704.4
2009	Amoxicillin/clavulanic	100 ml	20	Pharmacy	South Gondar	61.74	1234.8
2009	Amoxicillin/clavulanic	100 ml	30	Health center	East Gojjam	61.74	1852.2
2009	Amoxicillin/clavulanic	100 ml	20	Pharmacy	Awi	61.74	1234.8
2009	Amoxicillin/clavulanic	100 ml	20	Health center	East Gojjam	61.74	1234.8
2009	Amoxicillin/clavulanic	100 ml	20	Health center	East Gojjam	61.74	1234.8
2009	Amoxicillin/clavulanic	100 ml	30	Health center	East Gojjam	61.74	1852.2
2009	Amoxicillin/clavulanic	100 ml	2	Pharmacy	Bahir Dar City Administration	61.74	123.48
2009	Amoxicillin/clavulanic	100 ml	20	Drug store	Bahir Dar City Administration	61.74	1234.8
2009	Amoxicillin/clavulanic	100 ml	60	Hospital	North Wello	61.74	3704.4
2009	Amoxicillin/clavulanic	100 ml	10	Pharmacy	Bahir Dar City Administration	61.74	617.4
2009	Amoxicillin/clavulanic	100 ml	10	Health center	East Gojjam	61.74	617.4
2009	Amoxicillin/clavulanic	100 ml	20	Drug store	Bahir Dar City Administration	61.74	1234.8
2009	Amoxicillin/clavulanic	100 ml	35	Health center	West Gojjam	61.74	2160.9
2009	Amoxicillin/clavulanic	100 ml	44	Health center	South Gondar	61.74	2716.56
2009	Amoxicillin/clavulanic	100 ml	50	Health center	Awi	61.74	3087
2009	Amoxicillin/clavulanic	100 ml	500	Health center	Awi	61.74	30870
2009	Amoxicillin/clavulanic	100 ml	20	Pharmacy	Bahir Dar City Administration	61.74	1234.8
2009	Amoxicillin/clavulanic	100 ml	20	Pharmacy	Bahir Dar City Administration	61.74	1234.8
2009	Amoxicillin/clavulanic	10x2	10	Drug store	Bahir Dar City Administration	52.48	524.8
2009	Amoxicillin/clavulanic	10x2	1000	Hospital	Bahir Dar City Administration	51.81	51810
2009	Amoxicillin/clavulanic	10x2	30	Health center	Awi	52.48	1574.4
2009	Amoxicillin/clavulanic	10x2	199	Health center	East Gojjam	52.4463	10436.8
2009	Amoxicillin/clavulanic	10x2	110	Health center	Awi	52.1755	5739.3
2009	Amoxicillin/clavulanic	10x2	20	Clinic	Bahir Dar City Administration	52.48	1049.6
2009	Amoxicillin/clavulanic	10x2	10	Health center	South Gondar	52.52	525.2
2009	Amoxicillin/clavulanic	10x2	3	Health center	East Gojjam	52.48	157.44
2009	Amoxicillin/clavulanic	10x2	30	Health center	Awi	52.48	1574.4
2009	Amoxicillin/clavulanic	10x2	80	Health center	South Gondar	52.145	4171.6
2009	Amoxicillin/clavulanic	10x2	5	Drug store	West Gojjam	52.48	262.4
2009	Amoxicillin/clavulanic	10x2	1000	Hospital	North Gondar	51.81	51810
2009	Amoxicillin/clavulanic	10x2	20	Health center	Awi	52.48	1049.6
2009	Amoxicillin/clavulanic	10x2	50	Health center	Bahir Dar City Administration	51.81	2590.5
2009	Amoxicillin/clavulanic	10x2	50	Pharmacy	Bahir Dar City Administration	52.48	2624
2009	Amoxicillin/clavulanic	10x2	5	Health center	West Gojjam	52.48	262.4
2009	Amoxicillin/clavulanic	10x2	3	Pharmacy	Bahir Dar City Administration	52.48	157.44
2009	Amoxicillin/clavulanic	10x2	5	Pharmacy	West Gojjam	52.48	262.4
2009	Amoxicillin/clavulanic	10x2	30	Hospital	East Gojjam	52.48	1574.4
2009	Amoxicillin/clavulanic	10x2	5	Pharmacy	Bahir Dar City Administration	52.48	262.4
2009	Amoxicillin/clavulanic	10x2	5	Pharmacy	West Gojjam	52.48	262.4
2009	Amoxicillin/clavulanic	10x2	10	Health center	West Gojjam	51.81	518.1
2009	Amoxicillin/clavulanic	10x2	32	Health center	West Gojjam	52.48	1679.36
2009	Amoxicillin/clavulanic	10x2	20	Health center	Awi	51.81	1036.2
2009	Amoxicillin/clavulanic	10x2	30	Health center	Awi	52.48	1574.4
2009	Amoxicillin/clavulanic	10x2	5	Pharmacy	Bahir Dar City Administration	52.48	262.4
2009	Amoxicillin/clavulanic	10x2	10	Health center	East Gojjam	51.81	518.1
2009	Amoxicillin/clavulanic	10x2	30	Health center	Awi	52.48	1574.4
2009	Amoxicillin/clavulanic	10x2	60	Health center	Awi	51.8658	3111.95
2009	Amoxicillin/clavulanic	10x2	50	Hospital	Awi	52.48	2624
2009	Amoxicillin/clavulanic	10x2	30	Health center	Awi	52.48	1574.4
2009	Amoxicillin/clavulanic	10x2	20	Health center	East Gojjam	52.48	1049.6
2009	Amoxicillin/clavulanic	10x2	200	Hospital	East Gojjam	52.145	10429
2009	Amoxicillin/clavulanic	10x2	30	Health center	East Gojjam	52.0467	1561.4
2009	Amoxicillin/clavulanic	10x2	200	Drug store	East Gojjam	52.48	10496
2009	Amoxicillin/clavulanic	10x2	30	Health center	West Gojjam	52.48	1574.4
2009	Amoxicillin/clavulanic	10x2	10	Hospital	East Gojjam	52.48	524.8
2009	Amoxicillin/clavulanic	10x2	10	Health center	West Gojjam	51.81	518.1
2009	Amoxicillin/clavulanic	10x2	20	Health center	South Gondar	51.81	1036.2
2009	Amoxicillin/clavulanic	10x2	30	Health center	East Gojjam	52.48	1574.4
2009	Amoxicillin/clavulanic	10x2	5	Pharmacy	Bahir Dar City Administration	52.48	262.4
2009	Amoxicillin/clavulanic	10x2	5	Drug store	Bahir Dar City Administration	52.48	262.4
2009	Amoxicillin/clavulanic	10x2	1000	Hospital	West Gojjam	52.48	52480
2009	Amoxicillin/clavulanic	10x2	50	Clinic	East Gojjam	52.48	2624
2009	Amoxicillin/clavulanic	10x2	10	Health center	South Gondar	51.81	518.1
2009	Amoxicillin/clavulanic	10x2	5	Drug store	Bahir Dar City Administration	52.48	262.4
2009	Amoxicillin/clavulanic	10x2	5	Pharmacy	Bahir Dar City Administration	52.48	262.4
2009	Amoxicillin/clavulanic	10x2	30	Health center	West Gojjam	52.48	1574.4
2010	Amoxicillin	100ml	300	Hospital	West Gojjam	17	5100
2009	Amoxicillin/clavulanic	10x2	5	Pharmacy	West Gojjam	52.48	262.4
2009	Amoxicillin/clavulanic	10x2	36	Health center	Awi	51.81	1865.16
2009	Amoxicillin/clavulanic	10x2	40	Health center	Awi	52.48	2099.2
2009	Amoxicillin/clavulanic	10x2	20	Health center	Awi	51.81	1036.2
2009	Amoxicillin/clavulanic	10x2	50	Health center	South Gondar	52.48	2624
2009	Amoxicillin/clavulanic	10x2	15	Health center	Bahir Dar City Administration	51.81	777.15
2009	Amoxicillin/clavulanic	10x2	40	Health center	Awi	52.48	2099.2
2009	Amoxicillin/clavulanic	10x2	19	Health center	Awi	51.81	984.39
2009	Amoxicillin/clavulanic	10x2	20	Health center	Awi	52.48	1049.6
2009	Amoxicillin/clavulanic	10x2	5	Drug store	Bahir Dar City Administration	52.48	262.4
2009	Amoxicillin/clavulanic	10x2	200	Health center	West Gojjam	52.48	10496
2009	Amoxicillin/clavulanic	10x2	20	Health center	West Gojjam	52.145	1042.9
2009	Amoxicillin/clavulanic	10x2	100	Hospital	East Gojjam	51.81	5181
2009	Amoxicillin/clavulanic	10x2	6	Health center	East Gojjam	52.48	314.88
2009	Amoxicillin/clavulanic	10x2	5	Drug store	Bahir Dar City Administration	52.48	262.4
2009	Amoxicillin/clavulanic	10x2	100	Health center	East Gojjam	52.48	5248
2009	Amoxicillin/clavulanic	10x2	50	Hospital	South Gondar	52.48	2624
2009	Amoxicillin/clavulanic	10x2	5	Drug store	Bahir Dar City Administration	52.48	262.4
2009	Amoxicillin/clavulanic	10x2	20	Health center	West Gojjam	52.48	1049.6
2009	Amoxicillin/clavulanic	10x2	5	Pharmacy	Bahir Dar City Administration	52.48	262.4
2009	Amoxicillin/clavulanic	10x2	20	Health center	North Gondar	51.81	1036.2
2009	Amoxicillin/clavulanic	10x2	23	Health center	East Gojjam	52.48	1207.04
2009	Amoxicillin/clavulanic	10x2	10	Health center	South Gondar	51.81	518.1
2009	Amoxicillin/clavulanic	10x2	180	Health center	West Gojjam	52.1822	9392.8
2009	Amoxicillin/clavulanic	10x2	30	Health center	East Gojjam	52.48	1574.4
2009	Amoxicillin/clavulanic	10x2	5	Pharmacy	South Gondar	52.48	262.4
2009	Amoxicillin/clavulanic	10x2	30	Health center	Awi	52.48	1574.4
2009	Amoxicillin/clavulanic	10x2	4	Health center	West Gojjam	52.48	209.92
2009	Amoxicillin/clavulanic	10x2	30	Health center	South Gondar	52.48	1574.4
2009	Amoxicillin/clavulanic	10x2	20	Health center	East Gojjam	51.81	1036.2
2009	Amoxicillin/clavulanic	10x2	170	Health center	South Gondar	52.48	8921.6
2009	Amoxicillin/clavulanic	10x2	40	Health center	West Gojjam	51.81	2072.4
2009	Amoxicillin/clavulanic	10x2	5	Pharmacy	Awi	52.48	262.4
2009	Amoxicillin/clavulanic	10x2	30	Health center	East Gojjam	52.48	1574.4
2009	Amoxicillin/clavulanic	10x2	50	Health center	East Gojjam	51.81	2590.5
2009	Amoxicillin/clavulanic	10x2	10	Health center	East Gojjam	51.81	518.1
2009	Amoxicillin/clavulanic	10x2	2	Health center	East Gojjam	52.48	104.96
2009	Amoxicillin/clavulanic	10x2	2	Pharmacy	Bahir Dar City Administration	52.48	104.96
2009	Amoxicillin/clavulanic	10x2	5	Drug store	Bahir Dar City Administration	52.48	262.4
2009	Amoxicillin/clavulanic	10x2	5	Pharmacy	Bahir Dar City Administration	52.48	262.4
2009	Amoxicillin/clavulanic	10x2	5	Drug store	Bahir Dar City Administration	52.48	262.4
2009	Amoxicillin/clavulanic	10x2	26	Health center	West Gojjam	52.4877	1364.68
2009	Amoxicillin/clavulanic	10x2	50	Health center	West Gojjam	51.81	2590.5
2009	Amoxicillin/clavulanic	10x2	50	Health center	Awi	52.48	2624
2009	Amoxicillin/clavulanic	10x2	5	Pharmacy	Bahir Dar City Administration	52.48	262.4
2009	Amoxicillin/clavulanic	10x2	5	Pharmacy	Bahir Dar City Administration	52.48	262.4
2009	Amoxicillin/clavulanic	7x3	120	Hospital	South Gondar	81.46	9775.2
2009	Amoxicillin/clavulanic	14	60	Health center	East Gojjam	48.15	2889
2009	Amoxicillin/clavulanic	14	80	Health center	West Gojjam	48.15	3852
2009	Amoxicillin/clavulanic	14	35	Health center	Awi	48.15	1685.25
2009	Amoxicillin/clavulanic	14	40	Hospital	East Gojjam	48.15	1926
2009	Amoxicillin/clavulanic	14	3000	Hospital	South Gondar	48.15	144450
2009	Amoxicillin/clavulanic	14	150	Pharmacy	South Gondar	48.15	7222.5
2009	Amoxicillin/clavulanic	14	200	Hospital	Bahir Dar City Administration	48.15	9630
2009	Amoxicillin/clavulanic	14	300	Hospital	West Gojjam	48.15	14445
2009	Amoxicillin/clavulanic	14	40	Health center	South Gondar	48.15	1926
2009	Amoxicillin/clavulanic	14	30	Health center	South Gondar	48.15	1444.5
2009	Amoxicillin/clavulanic	14	10	Health center	Awi	48.15	481.5
2009	Amoxicillin/clavulanic	14	5	Health center	West Gojjam	48.15	240.75
2009	Amoxicillin/clavulanic	3x5	10	Health center	Awi	35.19	351.9
2009	Amoxicillin/clavulanic	3x5	50	Health center	South Gondar	35.19	1759.5
2009	Amoxicillin/clavulanic	3x5	50	Health center	West Gojjam	35.19	1759.5
2009	Amoxicillin/clavulanic	3x5	10	Health center	Awi	35.19	351.9
2009	Amoxicillin/clavulanic	3x5	10	Health center	West Gojjam	35.19	351.9
2009	Amoxicillin/clavulanic	3x5	10	Health center	West Gojjam	35.19	351.9
2009	Amoxicillin/clavulanic	3x5	30	Health center	South Gondar	35.19	1055.7
2009	Amoxicillin/clavulanic	3x5	60	Health center	West Gojjam	35.19	2111.4
2009	Amoxicillin/clavulanic	3x5	863	Hospital	North Gondar	35.19	30369
2009	Amoxicillin/clavulanic	3x5	20	Health center	Bahir Dar City Administration	35.19	703.8
2009	Amoxicillin/clavulanic	3x5	20	Drug store	Bahir Dar City Administration	35.19	703.8
2009	Amoxicillin/clavulanic	3x5	30	Clinic	Bahir Dar City Administration	35.19	1055.7
2009	Amoxicillin/clavulanic	3x5	50	Health center	Awi	35.19	1759.5
2009	Amoxicillin/clavulanic	3x5	100	Hospital	Awi	35.19	3519
2009	Amoxicillin/clavulanic	3x5	180	Health center	Awi	35.19	6334.2
2009	Amoxicillin/clavulanic	3x5	100	Hospital	Awi	35.19	3519
2009	Amoxicillin/clavulanic	3x5	150	Hospital	South Gondar	35.19	5278.5
2009	Amoxicillin/clavulanic	3x5	10	Health center	West Gojjam	35.19	351.9
2009	Amoxicillin/clavulanic	3x5	20	Health center	South Gondar	35.19	703.8
2009	Amoxicillin/clavulanic	3x5	120	Health center	West Gojjam	35.19	4222.8
2010	Amoxicillin	50X10	4	Hospital	West Gojjam	365	1460
2009	Amoxicillin/clavulanic	3x5	100	Health center	Bahir Dar City Administration	35.19	3519
2009	Amoxicillin/clavulanic	3x5	1	Health center	Awi	35.19	35.19
2009	Amoxicillin/clavulanic	3x5	50	Health center	South Gondar	35.19	1759.5
2009	Amoxicillin/clavulanic	3x5	40	Health center	West Gojjam	35.19	1407.6
2009	Amoxicillin/clavulanic	3x5	20	Health center	Awi	35.19	703.8
2009	Amoxicillin/clavulanic	3x5	7	Health center	South Gondar	35.19	246.33
2009	Amoxicillin/clavulanic	3x5	20	Health center	Bahir Dar City Administration	35.19	703.8
2009	Amoxicillin/clavulanic	3x5	4	Health center	Bahir Dar City Administration	35.19	140.76
2009	Amoxicillin/clavulanic	3x5	50	Health center	South Gondar	35.19	1759.5
2009	Amoxicillin/clavulanic	3x5	100	Health center	West Gojjam	35.19	3519
2009	Amoxicillin/clavulanic	3x5	15	Health center	Bahir Dar City Administration	35.19	527.85
2009	Amoxicillin/clavulanic	3x5	80	Health center	West Gojjam	35.19	2815.2
2009	Amoxicillin/clavulanic	3x5	80	Health center	Awi	35.19	2815.2
2009	Amoxicillin/clavulanic	3x5	2000	Hospital	Bahir Dar City Administration	35.19	70380
2009	Amoxicillin/clavulanic	3x5	70	Hospital	West Gojjam	35.19	2463.3
2009	Amoxicillin/clavulanic	3x5	50	Health center	Awi	35.19	1759.5
2009	Amoxicillin/clavulanic	3x5	20	Health center	South Gondar	35.19	703.8
2009	Amoxicillin/clavulanic	3x5	20	Health center	West Gojjam	35.19	703.8
2009	Amoxicillin/clavulanic	3x5	50	Health center	West Gojjam	35.19	1759.5
2009	Amoxicillin/clavulanic	3x5	200	Health center	South Gondar	36.745	7349
2009	Amoxicillin/clavulanic	3x5	50	Health center	East Gojjam	35.19	1759.5
2009	Amoxicillin/clavulanic	3x5	20	Health center	West Gojjam	35.19	703.8
2009	Amoxicillin/clavulanic	3x5	20	Health center	East Gojjam	35.19	703.8
2009	Amoxicillin/clavulanic	3x5	100	Health center	East Gojjam	35.19	3519
2009	Amoxicillin/clavulanic	3x5	20	Health center	South Gondar	38.35	767
2009	Amoxicillin/clavulanic	3x5	50	Health center	Awi	35.19	1759.5
2009	Amoxicillin/clavulanic	3x5	50	Clinic	Bahir Dar City Administration	38.35	1917.5
2009	Amoxicillin/clavulanic	3x5	10	Health center	South Gondar	35.19	351.9
2009	Amoxicillin/clavulanic	3x5	40	Health center	East Gojjam	35.19	1407.6
2009	Amoxicillin/clavulanic	3x5	80	Health center	West Gojjam	35.585	2846.8
2009	Amoxicillin/clavulanic	3x5	110	Clinic	Bahir Dar City Administration	35.19	3870.9
2009	Amoxicillin/clavulanic	3x5	30	Health center	South Gondar	35.19	1055.7
2009	Amoxicillin/clavulanic	3x5	40	Health center	South Gondar	35.19	1407.6
2009	Amoxicillin/clavulanic	3x5	100	Health center	Awi	35.19	3519
2009	Amoxicillin/clavulanic	3x5	50	Health center	West Gojjam	38.3	1915
2009	Amoxicillin/clavulanic	3x5	500	Hospital	West Gojjam	37.678	18839
2009	Amoxicillin/clavulanic	3x5	50	Health center	North Gondar	35.19	1759.5
2009	Amoxicillin/clavulanic	3x5	100	Health center	Awi	35.19	3519
2009	Amoxicillin/clavulanic	3x5	90	Drug store	Awi	36.9178	3322.6
2009	Amoxicillin/clavulanic	3x5	40	Health center	Awi	37.56	1502.4
2009	Amoxicillin/clavulanic	3x5	1000	Health center	Bahir Dar City Administration	38.3	38300
2009	Amoxicillin/clavulanic	3x5	164	Health center	Bahir Dar City Administration	35.2659	5783.6
2009	Amoxicillin/clavulanic	3x5	400	Pharmacy	Bahir Dar City Administration	38.35	15340
2009	Amoxicillin/clavulanic	3x5	80	Drug store	Bahir Dar City Administration	35.19	2815.2
2009	Amoxicillin/clavulanic	3x5	60	Clinic	Bahir Dar City Administration	35.19	2111.4
2009	Amoxicillin/clavulanic	3x5	200	Clinic	Bahir Dar City Administration	35.19	7038
2009	Amoxicillin/clavulanic	3x5	300	Clinic	Bahir Dar City Administration	38.3	11490
2009	Amoxicillin/clavulanic	3x5	200	Clinic	Bahir Dar City Administration	35.19	7038
2009	Amoxicillin/clavulanic	3x5	25	Health center	Awi	35.19	879.75
2009	Amoxicillin/clavulanic	3x5	74	Health center	Awi	35.19	2604.06
2009	Amoxicillin/clavulanic	3x5	100	Health center	Awi	35.19	3519
2009	Amoxicillin/clavulanic	3x5	50	Hospital	East Gojjam	38.3	1915
2009	Amoxicillin/clavulanic	3x5	200	Health center	East Gojjam	35.19	7038
2009	Amoxicillin/clavulanic	3x5	237	Hospital	East Gojjam	36.5941	8672.8
2009	Amoxicillin/clavulanic	3x5	100	Health center	West Gojjam	35.19	3519
2009	Amoxicillin/clavulanic	3x5	22	Health center	West Gojjam	38.3	842.6
2009	Amoxicillin/clavulanic	3x5	350	Health center	Awi	35.19	12316.5
2009	Amoxicillin/clavulanic	3x5	500	Hospital	Awi	35.19	17595
2009	Amoxicillin/clavulanic	3x5	24	Health center	East Gojjam	35.19	844.56
2009	Amoxicillin/clavulanic	3x5	16	Health center	East Gojjam	35.19	563.04
2009	Amoxicillin/clavulanic	3x5	5	Health center	East Gojjam	35.19	175.95
2009	Amoxicillin/clavulanic	3x5	50	Health center	West Gojjam	35.19	1759.5
2009	Amoxicillin/clavulanic	3x5	150	Health center	Awi	38.3	5745
2009	Amoxicillin/clavulanic	3x5	50	Health center	Awi	38.3	1915
2009	Amoxicillin/clavulanic	3x5	1500	Hospital	Awi	37.28	55920
2009	Amoxicillin/clavulanic	3x5	10	Health center	North Gondar	35.19	351.9
2009	Amoxicillin/clavulanic	3x5	576	Hospital	North Gondar	35.19	20269.4
2009	Amoxicillin/clavulanic	3x5	90	Health center	East Gojjam	36.5722	3291.5
2009	Amoxicillin/clavulanic	3x5	100	Health center	East Gojjam	38.3	3830
2009	Amoxicillin/clavulanic	3x5	14	Health center	East Gojjam	35.19	492.66
2009	Amoxicillin/clavulanic	3x5	800	Hospital	East Gojjam	35.19	28152
2009	Amoxicillin/clavulanic	3x5	210	Health center	East Gojjam	37.5738	7890.5
2009	Amoxicillin/clavulanic	3x5	250	Clinic	East Gojjam	37.718	9429.5
2009	Amoxicillin/clavulanic	3x5	20	Health center	East Gojjam	35.19	703.8
2009	Amoxicillin/clavulanic	3x5	1440	Hospital	South Gondar	37.1337	53472.6
2009	Amoxicillin/clavulanic	3x5	80	Drug store	South Gondar	35.19	2815.2
2009	Amoxicillin/clavulanic	3x5	160	Health center	East Gojjam	35.19	5630.4
2009	Amoxicillin/clavulanic	3x5	130	Health center	South Gondar	35.9077	4668
2009	Amoxicillin/clavulanic	3x5	110	Health center	East Gojjam	35.4773	3902.5
2009	Amoxicillin/clavulanic	3x5	100	Health center	Waghemira	38.3	3830
2009	Amoxicillin/clavulanic	3x5	120	Health center	East Gojjam	36.2267	4347.2
2009	Amoxicillin/clavulanic	3x5	34	Health center	West Gojjam	37.3912	1271.3
2009	Amoxicillin/clavulanic	3x5	5	Health center	Awi	35.19	175.95
2009	Amoxicillin/clavulanic	3x5	400	Hospital	North Gondar	35.19	14076
2009	Amoxicillin/clavulanic	3x5	146	Health center	West Gojjam	36.5959	5343
2009	Amoxicillin/clavulanic	3x5	5	Health center	North Gondar	35.19	175.95
2009	Amoxicillin/clavulanic	3x5	5	Health center	South Gondar	35.19	175.95
2009	Amoxicillin/clavulanic	3x5	30	Health center	South Gondar	35.19	1055.7
2009	Amoxicillin/clavulanic	3x5	4	Health center	South Gondar	35.19	140.76
2009	Amoxicillin/clavulanic	3x5	70	Health center	South Gondar	35.19	2463.3
2009	Amoxicillin/clavulanic	3x5	110	Health center	East Gojjam	35.19	3870.9
2009	Amoxicillin/clavulanic	3x5	20	Health center	East Gojjam	35.19	703.8
2009	Amoxicillin/clavulanic	3x5	40	Health center	Awi	36.745	1469.8
2009	Amoxicillin/clavulanic	3x5	400	Hospital	West Gojjam	38.3	15320
2009	Amoxicillin/clavulanic	3x5	30	Drug store	East Gojjam	35.19	1055.7
2009	Amoxicillin/clavulanic	3x5	31	Health center	East Gojjam	35.19	1090.89
2009	Amoxicillin/clavulanic	3x5	80	Health center	East Gojjam	35.19	2815.2
2009	Amoxicillin/clavulanic	3x5	200	Health center	South Gondar	35.19	7038
2009	Amoxicillin/clavulanic	3x5	300	Health center	South Gondar	38.35	11505
2009	Amoxicillin/clavulanic	3x5	450	Pharmacy	South Gondar	38.3333	17250
2009	Amoxicillin/clavulanic	3x5	20	Health center	East Gojjam	35.19	703.8
2009	Amoxicillin/clavulanic	3x5	70	Health center	Awi	35.19	2463.3
2009	Amoxicillin/clavulanic	3x5	65	Health center	East Gojjam	35.19	2287.35
2009	Amoxicillin/clavulanic	3x5	5614	Hospital	Bahir Dar City Administration	36.0799	202553
2009	Amoxicillin/clavulanic	3x5	5	Health center	East Gojjam	35.19	175.95
2009	Amoxicillin/clavulanic	3x5	200	Hospital	West Gojjam	35.19	7038
2009	Amoxicillin/clavulanic	3x5	8	Health center	West Gojjam	35.19	281.52
2009	Amoxicillin/clavulanic	3x5	105	Drug store	Bahir Dar City Administration	37.5595	3943.75
2009	Amoxicillin/clavulanic	3x5	20	Health center	Awi	35.19	703.8
2009	Amoxicillin/clavulanic	3x5	50	Health center	West Gojjam	35.19	1759.5
2010	Amoxicillin	50X10	58	Hospital	West Gojjam	365	21170
2009	Amoxicillin/clavulanic	3x5	90	Health center	South Gondar	38.3	3447
2009	Amoxicillin/clavulanic	3x5	50	Health center	East Gojjam	38.3	1915
2009	Amoxicillin/clavulanic	3x5	15	Health center	North Gondar	35.19	527.85
2009	Amoxicillin/clavulanic	3x5	10	Health center	South Gondar	35.19	351.9
2009	Amoxicillin/clavulanic	3x5	10	Health center	South Gondar	35.19	351.9
2009	Amoxicillin/clavulanic	3x5	40	Health center	South Gondar	35.19	1407.6
2009	Amoxicillin/clavulanic	3x5	20	Health center	South Gondar	35.19	703.8
2009	Amoxicillin/clavulanic	3x5	265	Hospital	Awi	36.9504	9791.85
2009	Amoxicillin/clavulanic	3x5	50	Health center	Awi	35.19	1759.5
2009	Amoxicillin/clavulanic	3x5	300	Health center	Bahir Dar City Administration	35.19	10557
2009	Amoxicillin/clavulanic	3x5	60	Health center	South Gondar	35.19	2111.4
2009	Amoxicillin/clavulanic	3x5	51	Health center	East Gojjam	35.19	1794.69
2009	Amoxicillin/clavulanic	3x5	100	Health center	Awi	35.19	3519
2009	Amoxicillin/clavulanic	3x5	50	Health center	West Gojjam	35.19	1759.5
2009	Amoxicillin/clavulanic	3x5	20	Health center	South Gondar	35.19	703.8
2009	Amoxicillin/clavulanic	3x5	20	Health center	East Gojjam	35.19	703.8
2009	Amoxicillin/clavulanic	3x5	14	Health center	East Gojjam	35.19	492.66
2009	Amoxicillin/clavulanic	3x5	100	Health center	West Gojjam	35.19	3519
2009	Amoxicillin/clavulanic	3x5	32	Health center	East Gojjam	35.19	1126.08
2009	Amoxicillin/clavulanic	3x5	20	Health center	Awi	35.19	703.8
2009	Amoxicillin/clavulanic	3x5	30	Health center	East Gojjam	35.19	1055.7
2009	Amoxicillin/clavulanic	3x5	20	Health center	West Gojjam	35.19	703.8
2009	Amoxicillin/clavulanic	3x5	20	Health center	Awi	35.19	703.8
2009	Amoxicillin/clavulanic	3x5	30	Health center	East Gojjam	35.19	1055.7
2009	Amoxicillin/clavulanic	3x5	30	Health center	South Gondar	35.19	1055.7
2009	Amoxicillin/clavulanic	3x5	200	Health center	Bahir Dar City Administration	35.19	7038
2009	Amoxicillin/clavulanic	3x5	6	Health center	East Gojjam	35.19	211.14
2009	Amoxicillin/clavulanic	3x5	100	Health center	West Gojjam	35.19	3519
2009	Amoxicillin/clavulanic	3x5	450	Health center	Awi	36.9456	16625.5
2009	Amoxicillin/clavulanic	3x5	2300	Hospital	Awi	37.2183	85602
2009	Amoxicillin/clavulanic	3x5	30	Health center	South Gondar	35.19	1055.7
2009	Amoxicillin/clavulanic	3x5	40	Health center	Awi	35.19	1407.6
2009	Amoxicillin/clavulanic	3x5	60	Health center	South Gondar	38.3	2298
2009	Amoxicillin/clavulanic	3x5	100	Health center	West Gojjam	35.19	3519
2009	Amoxicillin/clavulanic	3x5	2	Health center	West Gojjam	35.19	70.38
2009	Amoxicillin/clavulanic	3x5	14	Health center	East Gojjam	35.19	492.66
2009	Amoxicillin/clavulanic	3x5	70	Health center	Awi	35.19	2463.3
2009	Amoxicillin/clavulanic	3x5	60	Health center	East Gojjam	35.19	2111.4
2009	Amoxicillin/clavulanic	3x5	100	Health center	South Gondar	35.19	3519
2009	Amoxicillin/clavulanic	3x5	8	Health center	West Gojjam	35.19	281.52
2009	Amoxicillin/clavulanic	3x5	50	Health center	West Gojjam	35.19	1759.5
2009	Amoxicillin/clavulanic	3x5	100	Health center	North Gondar	35.19	3519
2009	Amoxicillin/clavulanic	3x5	14	Health center	West Gojjam	37.4114	523.76
2009	Amoxicillin/clavulanic	3x5	100	Health center	South Gondar	35.19	3519
2009	Amoxicillin/clavulanic	3x5	30	Health center	East Gojjam	35.19	1055.7
2009	Amoxicillin/clavulanic	3x5	50	Health center	West Gojjam	35.19	1759.5
2009	Amoxicillin/clavulanic	3x5	60	Health center	South Gondar	38.3	2298
2009	Amoxicillin/clavulanic	3x5	300	Health center	West Gojjam	38.35	11505
2009	Amoxicillin/clavulanic	3x5	50	Health center	West Gojjam	38.3	1915
2009	Amoxicillin/clavulanic	3x5	13	Health center	South Gondar	35.9077	466.8
2009	Amoxicillin/clavulanic	3x5	20	Health center	South Gondar	38.3	766
2009	Amoxicillin/clavulanic	3x5	150	Health center	West Gojjam	35.19	5278.5
2009	Amoxicillin/clavulanic	3x5	40	Health center	East Gojjam	35.19	1407.6
2009	Amoxicillin/clavulanic	3x5	800	Hospital	East Gojjam	37.165	29732
2009	Amoxicillin/clavulanic	3x5	200	Health center	East Gojjam	35.19	7038
2009	Amoxicillin/clavulanic	3x5	100	Health center	South Gondar	35.19	3519
2009	Amoxicillin/clavulanic	3x5	100	Health center	West Gojjam	35.19	3519
2009	Amoxicillin/clavulanic	3x5	30	Health center	South Gondar	35.19	1055.7
2009	Amoxicillin/clavulanic	3x5	50	Health center	South Gondar	35.19	1759.5
2009	Amoxicillin/clavulanic	3x5	500	Hospital	South Gondar	36.434	18217
2009	Amoxicillin/clavulanic	3x5	30	Health center	South Gondar	38.35	1150.5
2009	Amoxicillin/clavulanic	3x5	550	Health center	Awi	37.1691	20443
2009	Amoxicillin/clavulanic	3x5	800	Hospital	West Gojjam	36.3687	29095
2009	Amoxicillin/clavulanic	3x5	160	Health center	East Gojjam	36.745	5879.2
2009	Amoxicillin/clavulanic	3x5	400	Hospital	East Gojjam	35.19	14076
2009	Amoxicillin/clavulanic	3x5	5	Health center	East Gojjam	35.19	175.95
2009	Amoxicillin/clavulanic	3x5	70	Health center	South Gondar	36.0786	2525.5
2009	Amoxicillin/clavulanic	3x5	150	Health center	Awi	36.2267	5434
2009	Amoxicillin/clavulanic	3x5	135	Health center	East Gojjam	35.19	4750.65
2009	Amoxicillin/clavulanic	3x5	100	Hospital	East Gojjam	38.3	3830
2009	Amoxicillin/clavulanic	3x5	2	Health center	East Gojjam	35.19	70.38
2009	Amoxicillin/clavulanic	3x5	4	Health center	South Gondar	38.3	153.2
2009	Amoxicillin/clavulanic	3x5	460	Hospital	South Gondar	36.5422	16809.4
2009	Amoxicillin/clavulanic	3x5	20	Health center	South Gondar	35.19	703.8
2009	Amoxicillin/clavulanic	3x5	50	Health center	East Gojjam	35.19	1759.5
2009	Amoxicillin/clavulanic	3x5	70	Health center	West Gojjam	36.5229	2556.6
2009	Amoxicillin/clavulanic	3x5	50	Health center	South Gondar	35.19	1759.5
2009	Amoxicillin/clavulanic	3x5	11	Health center	East Gojjam	36.6036	402.64
2009	Amoxicillin/clavulanic	3x5	55	Health center	East Gojjam	36.3209	1997.65
2009	Amoxicillin/clavulanic	3x5	40	Health center	West Gojjam	36.745	1469.8
2009	Amoxicillin/clavulanic	3x5	50	Health center	West Gojjam	35.19	1759.5
2009	Amoxicillin/clavulanic	3x5	40	Health center	North Gondar	35.19	1407.6
2009	Amoxicillin/clavulanic	3x5	225	Hospital	East Gojjam	37.6089	8462
2009	Amoxicillin/clavulanic	3x5	20	Health center	East Gojjam	35.19	703.8
2009	Amoxicillin/clavulanic	3x5	20	Health center	South Gondar	35.19	703.8
2009	Amoxicillin/clavulanic	3x5	70	Health center	Bahir Dar City Administration	35.19	2463.3
2009	Amoxicillin/clavulanic	3x5	200	Health center	Bahir Dar City Administration	38.3	7660
2009	Amoxicillin/clavulanic	3x5	200	Health center	West Gojjam	35.19	7038
2009	Amoxicillin/clavulanic	3x5	120	Hospital	West Gojjam	38.3	4596
2009	Amoxicillin/clavulanic	3x5	80	Health center	Awi	36.77	2941.6
2009	Amoxicillin/clavulanic	3x5	100	Health center	East Gojjam	35.19	3519
2009	Amoxicillin/clavulanic	3x5	30	Health center	Awi	38.3	1149
2009	Amoxicillin/clavulanic	3x5	40	Health center	Bahir Dar City Administration	35.19	1407.6
2009	Amoxicillin/clavulanic	3x5	260	Health center	Bahir Dar City Administration	37.6015	9776.4
2009	Amoxicillin/clavulanic	3x5	13	Health center	East Gojjam	37.6208	489.07
2009	Amoxicillin/clavulanic	3x5	17	Health center	West Gojjam	35.19	598.23
2009	Amoxicillin/clavulanic	3x5	100	Health center	West Gojjam	35.19	3519
2009	Amoxicillin/clavulanic	3x5	22	Health center	South Gondar	37.8759	833.27
2009	Amoxicillin/clavulanic	3x5	100	Health center	West Gojjam	36.745	3674.5
2009	Amoxicillin/clavulanic	3x5	10	Hospital	South Gondar	38.3	383
2009	Amoxicillin/clavulanic	3x5	60	Health center	West Gojjam	35.19	2111.4
2009	Amoxicillin/clavulanic	3x5	10	Health center	East Gojjam	35.19	351.9
2009	Amoxicillin/clavulanic	3x5	250	Health center	South Gondar	35.19	8797.5
2009	Amoxicillin/clavulanic	3x5	50	Health center	West Gojjam	35.19	1759.5
2009	Amoxicillin/clavulanic	3x5	22	Health center	Awi	35.19	774.18
2009	Amoxicillin/clavulanic	3x5	50	Health center	East Gojjam	35.19	1759.5
2009	Amoxicillin/clavulanic	3x5	70	Health center	East Gojjam	35.19	2463.3
2009	Amoxicillin/clavulanic	3x5	20	Health center	South Gondar	35.19	703.8
2009	Amoxicillin/clavulanic	3x5	14	Health center	South Gondar	35.19	492.66
2009	Amoxicillin/clavulanic	3x5	5	Health center	Awi	35.19	175.95
2009	Amoxicillin/clavulanic	3x5	40	Health center	West Gojjam	35.19	1407.6
2009	Amoxicillin/clavulanic	3x5	5	Health center	Awi	38.35	191.75
2009	Amoxicillin/clavulanic	3x5	50	Health center	East Gojjam	38.35	1917.5
2009	Amoxicillin/clavulanic	3x5	20	Health center	East Gojjam	35.19	703.8
2009	Amoxicillin/clavulanic	3x5	100	Health center	East Gojjam	36.745	3674.5
2009	Amoxicillin/clavulanic	3x5	20	Health center	East Gojjam	35.19	703.8
2009	Amoxicillin/clavulanic	3x5	30	Health center	West Gojjam	35.19	1055.7
2009	Amoxicillin/clavulanic	3x5	20	Health center	East Gojjam	35.19	703.8
2009	Amoxicillin/clavulanic	3x5	10	Health center	West Gojjam	35.19	351.9
2009	Amoxicillin/clavulanic	3x5	600	Hospital	East Gojjam	38.3	22980
2009	Amoxicillin/clavulanic	3x5	15	Health center	East Gojjam	35.19	527.85
2009	Amoxicillin/clavulanic	3x5	5	Health center	East Gojjam	38.3	191.5
2009	Amoxicillin/clavulanic	3x5	50	Health center	East Gojjam	35.19	1759.5
2009	Amoxicillin/clavulanic	3x5	30	Health center	West Gojjam	36.2267	1086.8
2009	Amoxicillin/clavulanic	3x5	10	Health center	East Gojjam	35.19	351.9
2009	Amoxicillin/clavulanic	3x5	70	Health center	East Gojjam	36.0786	2525.5
2009	Amoxicillin/clavulanic	3x5	20	Health center	East Gojjam	36.745	734.9
2009	Amoxicillin/clavulanic	3x5	40	Health center	West Gojjam	36.745	1469.8
2009	Amoxicillin/clavulanic	3x5	55	Health center	South Gondar	38.3	2106.5
2009	Amoxicillin/clavulanic	3x5	380	Health center	West Gojjam	36.8268	13994.2
2009	Amoxicillin/clavulanic	3x5	70	Health center	Bahir Dar City Administration	35.19	2463.3
2009	Amoxicillin/clavulanic	3x5	90	Health center	Bahir Dar City Administration	36.3994	3275.95
2009	Amoxicillin/clavulanic	3x5	40	Health center	West Gojjam	37.5225	1500.9
2009	Amoxicillin/clavulanic	3x5	100	Health center	Awi	35.19	3519
2009	Amoxicillin/clavulanic	3x5	10	Health center	South Gondar	35.19	351.9
2009	Amoxicillin/clavulanic	3x5	20	Health center	East Gojjam	35.19	703.8
2009	Ampicillin	100 ml	40	Health center	Awi	15.68	627.2
2009	Ampicillin	100 ml	10	Health center	West Gojjam	15.68	156.8
2009	Ampicillin	100 ml	140	Health center	West Gojjam	15.7686	2207.6
2009	Ampicillin	100 ml	100	Health center	East Gojjam	15.804	1580.4
2009	Ampicillin	100 ml	300	Health center	West Gojjam	15.7833	4735
2009	Ampicillin	100 ml	60	Health center	South Gondar	15.99	959.4
2009	Ampicillin	100 ml	100	Hospital	South Gondar	15.68	1568
2009	Ampicillin	100 ml	100	Health center	East Gojjam	15.68	1568
2009	Ampicillin	100 ml	80	Health center	East Gojjam	15.7575	1260.6
2009	Ampicillin	100 ml	100	Health center	South Gondar	15.68	1568
2009	Ampicillin	100 ml	100	Health center	South Gondar	15.99	1599
2009	Ampicillin	100 ml	50	Health center	West Gojjam	15.68	784
2009	Ampicillin	100 ml	30	Health center	Bahir Dar City Administration	15.7833	473.5
2009	Ampicillin	100 ml	115	Health center	East Gojjam	15.68	1803.2
2009	Ampicillin	100 ml	20	Health center	West Gojjam	15.68	313.6
2009	Ampicillin	100 ml	200	Health center	West Gojjam	15.99	3198
2009	Ampicillin	100 ml	20	Health center	East Gojjam	15.68	313.6
2009	Ampicillin	100 ml	100	Health center	West Gojjam	15.99	1599
[truncated: 61,443 more rows]
